# Supplementary material for: Crystal structure of bis­(3-bromo­pyridine-κN)bis­(O-ethyl di­thio­carbonato-κ2 S,S′)nickel(II)
Source: Acta Crystallogr E Crystallogr Commun. 2015 Jan 1;71(Pt 1):m12–3. doi: 10.1107/S2056989014027339 (PMC4331872; doi:10.1107/S2056989014027339)
Supplement: Supplementary file 1 [file e-71-00m12-sup1.cif]

##############################################################################
#                                                                            #
# This CIF contains the data in a paper accepted for publication in          #
# Acta Crystallographica Section E. It conforms to the requirements of       #
# Notes for Authors for Acta Crystallographica Section E, and has been       #
# peer reviewed under the auspices of the IUCr Commission on Journals.       #
#                                                                            #
# Full details of the Crystallographic Information File format               #
# are given in the paper "The Crystallographic Information File (CIF):       #
# a New Standard Archive File for Crystallography" by S. R. Hall, F. H.      #
# Allen and I. D. Brown [Acta Cryst. (1991), A47, 655-685].                  #
#                                                                            #
# The current version of the core CIF dictionary is obtainable from          #
# ftp://ftp.iucr.org/pub/cif_core.dic.                                       #
#                                                                            #
# Software is freely available for graphical display of the structure(s)     #
# in this CIF. For information consult the CIF software page                 #
# http://www.iucr.org/resources/cif/software.                                #
#                                                                            #
# This file may be used for bona fide research purposes within the           #
# scientific community so long as proper attribution is given to the journal # 
# article from which it was obtained.                                        #
#                                                                            #
##############################################################################
data_I
_database_code_depnum_ccdc_archive 'CCDC 1036070'
_audit_creation_method     SHELXL-97
_chemical_name_systematic
;
Bis(3-bromopyridine-\k<i>N</i>)bis(<i>O</i>-ethyl
dithiocarbonato-\k^2^<i>S</i>,<i>S</i>')nickel(II)
;
_chemical_name_common     ?
_chemical_formula_moiety     'C16 H18 Br2 N2 Ni O2 S4'
_chemical_formula_sum     'C16 H18 Br2 N2 Ni O2 S4'
_chemical_formula_iupac     '[Ni (C3 H5 O S2)2 (C5 H4 Br N)2]'
_chemical_formula_weight     617.09
_chemical_melting_point     ?
_symmetry_cell_setting     triclinic
_symmetry_space_group_name_H-M     'P -1'
_symmetry_space_group_name_HALL     '-P 1'
loop_
    _symmetry_equiv_pos_as_xyz
    'x, y, z'
    '-x, -y, -z'
_cell_length_a     6.8397(7)
_cell_length_b     9.1952(8)
_cell_length_c     9.7562(10)
_cell_angle_alpha     76.121(8)
_cell_angle_beta     73.935(9)
_cell_angle_gamma     78.517(8)
_cell_volume     566.59(10)
_cell_formula_units_Z     1
_cell_measurement_reflns_used     1227
_cell_measurement_theta_min     4.1360
_cell_measurement_theta_max     27.4360
_cell_measurement_temperature     293(2)
_exptl_crystal_description     'block'
_exptl_crystal_colour     'dark green'
_exptl_crystal_size_max     0.3
_exptl_crystal_size_mid     0.2
_exptl_crystal_size_min     0.1
_exptl_crystal_density_diffrn     1.809
_exptl_crystal_density_meas     ?
_exptl_crystal_density_method     'not measured'
_exptl_crystal_F_000     306
_exptl_absorpt_coefficient_mu     4.765
_exptl_absorpt_correction_type     multi-scan
_exptl_absorpt_process_details
;
(<i>CrysAlis RED</i>; Oxford Diffraction, 2010)
;
_exptl_absorpt_correction_T_min     0.48853
_exptl_absorpt_correction_T_max     1.00000
_exptl_special_details
;
<i>CrysAlis PRO</i>, Agilent Technologies, Version 1.171.36.28 (release
01--02-2013 CrysAlis171. NET) (compiled Feb 1 2013,16:14:44) Empirical
absorption correction using spherical harmonics, implemented in SCALE3 ABSPACK
scaling algorithm.
;
_diffrn_ambient_temperature     293(2)
_diffrn_radiation_type     MoK\a
_diffrn_radiation_wavelength     0.71073
_diffrn_radiation_source     'fine-focus sealed tube'
_diffrn_radiation_monochromator     graphite
_diffrn_measurement_device_type     'Oxford Diffraction Xcalibur CCD'
_diffrn_measurement_method     '\w scans'
_diffrn_detector_area_resol_mean     ?
_diffrn_reflns_number     4016
_diffrn_reflns_av_R_equivalents     0.0436
_diffrn_reflns_av_sigmaI/netI     0.0780
_diffrn_reflns_theta_min     3.62
_diffrn_reflns_theta_max     26.00
_diffrn_reflns_theta_full     26.00
_diffrn_measured_fraction_theta_max     0.996
_diffrn_measured_fraction_theta_full     0.996
_diffrn_reflns_limit_h_min     -6
_diffrn_reflns_limit_h_max     8
_diffrn_reflns_limit_k_min     -9
_diffrn_reflns_limit_k_max     11
_diffrn_reflns_limit_l_min     -11
_diffrn_reflns_limit_l_max     12
_diffrn_standards_number     0
_diffrn_standards_interval_count     0
_diffrn_standards_interval_time     0
_diffrn_standards_decay_%     0
_refine_special_details
;
Refinement of <i>F</i>^2^ against ALL reflections. The weighted <i>R</i>-factor
<i>wR</i> and goodness of fit <i>S</i> are based on <i>F</i>^2^, conventional
<i>R</i>-factors <i>R</i> are based on <i>F</i>, with <i>F</i> set to zero for
negative <i>F</i>^2^. The threshold expression of <i>F</i>^2^ >
\s(<i>F</i>^2^) is used only for calculating <i>R</i>-factors(gt) <i>etc</i>.
and is not relevant to the choice of reflections for refinement.
<i>R</i>-factors based on <i>F</i>^2^ are statistically about twice as large
as those based on <i>F</i>, and <i>R</i>- factors based on ALL data will be
even larger.
;
_reflns_number_total     2230
_reflns_number_gt     1510
_reflns_threshold_expression     I>2sigma(I)
_refine_ls_structure_factor_coef     Fsqd
_refine_ls_matrix_type     full
_refine_ls_R_factor_all     0.0782
_refine_ls_R_factor_gt     0.0485
_refine_ls_wR_factor_gt     0.0969
_refine_ls_wR_factor_ref     0.1120
_refine_ls_goodness_of_fit_ref     1.025
_refine_ls_restrained_S_all     1.025
_refine_ls_number_reflns     2230
_refine_ls_number_parameters     126
_refine_ls_number_restraints     0
_refine_ls_hydrogen_treatment     constr
_refine_ls_weighting_scheme     calc
_refine_ls_weighting_details
         'calc w=1/[\s^2^(Fo^2^)+(0.0339P)^2^+0.0000P] where P=(Fo^2^+2Fc^2^)/3'
_atom_sites_solution_hydrogens     geom
_atom_sites_solution_primary     direct
_atom_sites_solution_secondary     difmap
_refine_ls_shift/su_max     0.001
_refine_ls_shift/su_mean     0.000
_refine_diff_density_max     0.669
_refine_diff_density_min     -0.682
_refine_ls_extinction_method
;
SHELXL97 (Sheldrick, 2008)
;
_refine_ls_extinction_coef     0.0130(18)
_refine_ls_extinction_expression
                                  'Fc^*^=kFc[1+0.001xFc^2^\l^3^/sin(2\q)]^-1/4^'
loop_
    _atom_type_symbol
    _atom_type_description
    _atom_type_scat_dispersion_real
    _atom_type_scat_dispersion_imag
    _atom_type_scat_source
    'C' 'C' 0.0033 0.0016
                         'International Tables Vol C Tables 4.2.6.8 and 6.1.1.4'
    'H' 'H' 0.0000 0.0000
                         'International Tables Vol C Tables 4.2.6.8 and 6.1.1.4'
    'N' 'N' 0.0061 0.0033
                         'International Tables Vol C Tables 4.2.6.8 and 6.1.1.4'
    'O' 'O' 0.0106 0.0060
                         'International Tables Vol C Tables 4.2.6.8 and 6.1.1.4'
    'S' 'S' 0.1246 0.1234
                         'International Tables Vol C Tables 4.2.6.8 and 6.1.1.4'
    'Ni' 'Ni' 0.3393 1.1124
                         'International Tables Vol C Tables 4.2.6.8 and 6.1.1.4'
    'Br' 'Br' -0.2901 2.4595
                         'International Tables Vol C Tables 4.2.6.8 and 6.1.1.4'
_computing_data_collection
;
CrysAlis PRO (Oxford Diffraction, 2010)
;
_computing_cell_refinement
;
CrysAlis PRO (Oxford Diffraction, 2010)
;
_computing_data_reduction
;
CrysAlis PRO (Oxford Diffraction, 2010)
;
_computing_structure_solution
;
SHELXS97 (Sheldrick, 2008)
;
_computing_structure_refinement
;
SHELXL97 (Sheldrick, 2008)
;
_computing_molecular_graphics
;
ORTEP-3 for Windows (Farrugia, 2012)
;
_computing_publication_material
;
PLATON (Spek, 2009) and PARST (Nardelli, 1995)
;
loop_
    _atom_site_type_symbol
    _atom_site_label
    _atom_site_fract_x
    _atom_site_fract_y
    _atom_site_fract_z
    _atom_site_U_iso_or_equiv
    _atom_site_adp_type
    _atom_site_calc_flag
    _atom_site_refinement_flags
    _atom_site_occupancy
    _atom_site_symmetry_multiplicity
    _atom_site_disorder_assembly
    _atom_site_disorder_group
    Ni Ni1 0.5000 0.0000 0.0000 0.0371(3) Uani d S 1 2 . .
    Br Br1 0.31297(11) 0.60432(7) -0.32487(8) 0.0877(3) Uani d . 1 1 . .
    S S2 0.85033(18) -0.09955(15) -0.11048(14) 0.0456(4) Uani d . 1 1 . .
    S S1 0.49994(18) -0.02146(15) -0.24413(14) 0.0451(4) Uani d . 1 1 . .
    C C4 0.7696(8) 0.4151(6) -0.1093(6) 0.0552(15) Uani d . 1 1 . .
    H H4 0.8821 0.4427 -0.0908 0.066 Uiso calc R 1 1 . .
    C C6 0.7488(7) -0.0893(5) -0.2527(5) 0.0418(12) Uani d . 1 1 . .
    C C7 0.8014(8) -0.1290(6) -0.4944(5) 0.0540(15) Uani d . 1 1 . .
    H H7A 0.7966 -0.0258 -0.5491 0.065 Uiso calc R 1 1 . .
    H H7B 0.6644 -0.1570 -0.4674 0.065 Uiso calc R 1 1 . .
    O O1 0.8752(5) -0.1419(4) -0.3659(3) 0.0484(9) Uani d . 1 1 . .
    C C8 0.9484(8) -0.2339(7) -0.5834(6) 0.0742(19) Uani d . 1 1 . .
    H H8A 1.0845 -0.2083 -0.6050 0.111 Uiso calc R 1 1 . .
    H H8B 0.9089 -0.2248 -0.6724 0.111 Uiso calc R 1 1 . .
    H H8C 0.9463 -0.3361 -0.5299 0.111 Uiso calc R 1 1 . .
    C C1 0.4523(7) 0.3245(5) -0.1639(5) 0.0450(13) Uani d . 1 1 . .
    H H1 0.3439 0.2931 -0.1841 0.054 Uiso calc R 1 1 . .
    C C5 0.7205(7) 0.2725(6) -0.0545(6) 0.0474(13) Uani d . 1 1 . .
    H H5 0.7986 0.2055 0.0044 0.057 Uiso calc R 1 1 . .
    C C2 0.4894(8) 0.4701(6) -0.2192(5) 0.0479(13) Uani d . 1 1 . .
    C C3 0.6516(8) 0.5174(6) -0.1919(6) 0.0565(15) Uani d . 1 1 . .
    H H3 0.6801 0.6161 -0.2285 0.068 Uiso calc R 1 1 . .
    N N1 0.5662(5) 0.2245(4) -0.0814(4) 0.0392(10) Uani d . 1 1 . .
loop_
    _atom_site_aniso_label
    _atom_site_aniso_U_11
    _atom_site_aniso_U_22
    _atom_site_aniso_U_33
    _atom_site_aniso_U_12
    _atom_site_aniso_U_13
    _atom_site_aniso_U_23
    Ni1 0.0384(5) 0.0377(5) 0.0395(6) 0.0025(4) -0.0206(4) -0.0089(4)
    Br1 0.1128(6) 0.0498(4) 0.1009(6) -0.0010(4) -0.0560(5) 0.0109(4)
    S2 0.0407(7) 0.0547(9) 0.0446(8) 0.0053(6) -0.0205(6) -0.0137(6)
    S1 0.0465(7) 0.0503(8) 0.0439(8) 0.0035(7) -0.0243(6) -0.0124(6)
    C4 0.048(3) 0.057(4) 0.065(4) -0.015(3) -0.002(3) -0.028(3)
    C6 0.046(3) 0.042(3) 0.034(3) -0.002(2) -0.008(2) -0.006(2)
    C7 0.061(3) 0.064(4) 0.037(3) -0.009(3) -0.008(3) -0.016(3)
    O1 0.0487(19) 0.065(2) 0.033(2) -0.0033(18) -0.0124(16) -0.0125(18)
    C8 0.097(5) 0.077(5) 0.049(4) -0.008(4) -0.010(3) -0.026(3)
    C1 0.053(3) 0.043(3) 0.044(3) -0.002(3) -0.019(2) -0.011(3)
    C5 0.041(3) 0.051(3) 0.054(3) -0.004(3) -0.015(2) -0.015(3)
    C2 0.059(3) 0.040(3) 0.041(3) -0.006(3) -0.009(2) -0.006(2)
    C3 0.068(4) 0.040(3) 0.061(4) -0.014(3) -0.009(3) -0.010(3)
    N1 0.040(2) 0.039(2) 0.043(3) -0.0020(19) -0.0167(19) -0.0109(19)
_geom_special_details
;
All e.s.d.'s (except the e.s.d. in the dihedral angle between two l.s. planes)
are estimated using the full covariance matrix. The cell e.s.d.'s are taken
into account individually in the estimation of e.s.d.'s in distances, angles
and torsion angles; correlations between e.s.d.'s in cell parameters are only
used when they are defined by crystal symmetry. An approximate (isotropic)
treatment of cell e.s.d.'s is used for estimating e.s.d.'s involving l.s.
planes.
;
loop_
    _geom_bond_atom_site_label_1
    _geom_bond_atom_site_label_2
    _geom_bond_site_symmetry_2
    _geom_bond_distance
    _geom_bond_publ_flag
    Ni1 N1 2_655 2.118(4) ?
    Ni1 N1 . 2.118(4) y
    Ni1 S2 2_655 2.4314(12) ?
    Ni1 S2 . 2.4314(12) y
    Ni1 S1 . 2.4368(12) y
    Ni1 S1 2_655 2.4368(12) ?
    Br1 C2 . 1.878(5) ?
    S2 C6 . 1.691(5) y
    S1 C6 . 1.679(5) y
    C4 C5 . 1.363(7) ?
    C4 C3 . 1.372(8) ?
    C4 H4 . 0.9300 ?
    C6 O1 . 1.328(5) y
    C7 O1 . 1.447(5) y
    C7 C8 . 1.492(6) ?
    C7 H7A . 0.9700 ?
    C7 H7B . 0.9700 ?
    C8 H8A . 0.9600 ?
    C8 H8B . 0.9600 ?
    C8 H8C . 0.9600 ?
    C1 N1 . 1.344(5) ?
    C1 C2 . 1.364(7) ?
    C1 H1 . 0.9300 ?
    C5 N1 . 1.331(6) ?
    C5 H5 . 0.9300 ?
    C2 C3 . 1.379(7) ?
    C3 H3 . 0.9300 ?
loop_
    _geom_angle_atom_site_label_1
    _geom_angle_atom_site_label_2
    _geom_angle_atom_site_label_3
    _geom_angle_site_symmetry_1
    _geom_angle_site_symmetry_3
    _geom_angle
    _geom_angle_publ_flag
    N1 Ni1 N1 2_655 . 180.0(3) ?
    N1 Ni1 S2 2_655 2_655 90.75(10) ?
    N1 Ni1 S2 . 2_655 89.25(10) ?
    N1 Ni1 S2 2_655 . 89.25(10) ?
    N1 Ni1 S2 . . 90.75(10) ?
    S2 Ni1 S2 2_655 . 180.00(8) ?
    N1 Ni1 S1 2_655 . 90.29(11) ?
    N1 Ni1 S1 . . 89.71(11) ?
    S2 Ni1 S1 2_655 . 106.15(4) ?
    S2 Ni1 S1 . . 73.85(4) ?
    N1 Ni1 S1 2_655 2_655 89.71(11) ?
    N1 Ni1 S1 . 2_655 90.29(11) ?
    S2 Ni1 S1 2_655 2_655 73.85(4) ?
    S2 Ni1 S1 . 2_655 106.15(4) ?
    S1 Ni1 S1 . 2_655 180.000(5) ?
    C6 S2 Ni1 . . 82.79(15) ?
    C6 S1 Ni1 . . 82.87(17) ?
    C5 C4 C3 . . 119.3(5) ?
    C5 C4 H4 . . 120.3 ?
    C3 C4 H4 . . 120.3 ?
    O1 C6 S1 . . 123.4(3) ?
    O1 C6 S2 . . 116.1(3) ?
    S1 C6 S2 . . 120.5(3) ?
    O1 C7 C8 . . 106.8(4) ?
    O1 C7 H7A . . 110.4 ?
    C8 C7 H7A . . 110.4 ?
    O1 C7 H7B . . 110.4 ?
    C8 C7 H7B . . 110.4 ?
    H7A C7 H7B . . 108.6 ?
    C6 O1 C7 . . 118.9(3) ?
    C7 C8 H8A . . 109.5 ?
    C7 C8 H8B . . 109.5 ?
    H8A C8 H8B . . 109.5 ?
    C7 C8 H8C . . 109.5 ?
    H8A C8 H8C . . 109.5 ?
    H8B C8 H8C . . 109.5 ?
    N1 C1 C2 . . 122.6(5) ?
    N1 C1 H1 . . 118.7 ?
    C2 C1 H1 . . 118.7 ?
    N1 C5 C4 . . 123.2(5) ?
    N1 C5 H5 . . 118.4 ?
    C4 C5 H5 . . 118.4 ?
    C1 C2 C3 . . 119.3(5) ?
    C1 C2 Br1 . . 119.4(4) ?
    C3 C2 Br1 . . 121.2(4) ?
    C4 C3 C2 . . 118.2(5) ?
    C4 C3 H3 . . 120.9 ?
    C2 C3 H3 . . 120.9 ?
    C5 N1 C1 . . 117.4(5) ?
    C5 N1 Ni1 . . 122.2(3) ?
    C1 N1 Ni1 . . 120.5(3) ?
loop_
    _geom_torsion_atom_site_label_1
    _geom_torsion_atom_site_label_2
    _geom_torsion_atom_site_label_3
    _geom_torsion_atom_site_label_4
    _geom_torsion_site_symmetry_1
    _geom_torsion_site_symmetry_2
    _geom_torsion_site_symmetry_3
    _geom_torsion_site_symmetry_4
    _geom_torsion
    _geom_torsion_publ_flag
    N1 Ni1 S2 C6 2_655 . . . 89.6(2) ?
    N1 Ni1 S2 C6 . . . . -90.4(2) ?
    S1 Ni1 S2 C6 . . . . -0.95(18) ?
    S1 Ni1 S2 C6 2_655 . . . 179.05(18) ?
    N1 Ni1 S1 C6 2_655 . . . -88.2(2) ?
    N1 Ni1 S1 C6 . . . . 91.8(2) ?
    S2 Ni1 S1 C6 2_655 . . . -179.04(18) ?
    S2 Ni1 S1 C6 . . . . 0.96(18) ?
    Ni1 S1 C6 O1 . . . . 176.2(4) ?
    Ni1 S1 C6 S2 . . . . -1.5(3) ?
    Ni1 S2 C6 O1 . . . . -176.4(4) ?
    Ni1 S2 C6 S1 . . . . 1.5(3) ?
    S1 C6 O1 C7 . . . . 5.5(6) ?
    S2 C6 O1 C7 . . . . -176.7(4) ?
    C8 C7 O1 C6 . . . . -164.0(5) ?
    C3 C4 C5 N1 . . . . 2.5(8) ?
    N1 C1 C2 C3 . . . . 1.0(7) ?
    N1 C1 C2 Br1 . . . . -176.7(3) ?
    C5 C4 C3 C2 . . . . -1.5(8) ?
    C1 C2 C3 C4 . . . . -0.1(7) ?
    Br1 C2 C3 C4 . . . . 177.5(4) ?
    C4 C5 N1 C1 . . . . -1.6(7) ?
    C4 C5 N1 Ni1 . . . . 178.0(4) ?
    C2 C1 N1 C5 . . . . -0.1(7) ?
    C2 C1 N1 Ni1 . . . . -179.8(3) ?
    S2 Ni1 N1 C5 2_655 . . . 125.0(3) ?
    S2 Ni1 N1 C5 . . . . -55.0(3) ?
    S1 Ni1 N1 C5 . . . . -128.9(3) ?
    S1 Ni1 N1 C5 2_655 . . . 51.1(3) ?
    S2 Ni1 N1 C1 2_655 . . . -55.4(3) ?
    S2 Ni1 N1 C1 . . . . 124.6(3) ?
    S1 Ni1 N1 C1 . . . . 50.8(3) ?
    S1 Ni1 N1 C1 2_655 . . . -129.2(3) ?
loop_
    _geom_hbond_atom_site_label_D
    _geom_hbond_atom_site_label_H
    _geom_hbond_atom_site_label_A
    _geom_hbond_site_symmetry_A
    _geom_hbond_distance_DH
    _geom_hbond_distance_HA
    _geom_hbond_distance_DA
    _geom_hbond_angle_DHA
    _geom_hbond_publ_flag
    C5 H5 S2 2_755 0.93 2.78 3.642(5) 154 y
    C8 H8A Cg1 2_756 0.96 3.26 3.712(6) 111 y
_iucr_refine_instructions_details
;
TITL GUR3 in P-1
CELL  0.71073   6.8397   9.1952   9.7562   76.121   73.935   78.517
ZERR     1.00   0.0007   0.0008   0.0010    0.008    0.009    0.008
LATT   1
SFAC  C    H    N    O    S    NI   BR
UNIT  16   18   2    2    4    1    2
MERG   2
OMIT    -3.00  52.00
FMAP   2
PLAN   10
ACTA
BOND   $H
CONF
LIST   4
L.S.   5
WGHT    0.033900
EXTI    0.013020
FVAR       6.85467
NI1   6    0.500000    0.000000    0.000000    10.50000    0.03843    0.03765 =
         0.03946   -0.00894   -0.02059    0.00255
BR1   7    0.312968    0.604319   -0.324867    11.00000    0.11277    0.04982 =
         0.10090    0.01094   -0.05602   -0.00101
S2    5    0.850328   -0.099546   -0.110478    11.00000    0.04068    0.05470 =
         0.04455   -0.01368   -0.02055    0.00532
S1    5    0.499943   -0.021462   -0.244133    11.00000    0.04653    0.05028 =
         0.04393   -0.01244   -0.02425    0.00352
C4    1    0.769638    0.415073   -0.109276    11.00000    0.04761    0.05697 =
         0.06550   -0.02797   -0.00215   -0.01457
AFIX  43
H4    2    0.882074    0.442693   -0.090793    11.00000   -1.20000
AFIX   0
C6    1    0.748823   -0.089302   -0.252654    11.00000    0.04568    0.04193 =
         0.03437   -0.00638   -0.00836   -0.00169
C7    1    0.801440   -0.129044   -0.494407    11.00000    0.06142    0.06436 =
         0.03720   -0.01616   -0.00787   -0.00906
AFIX  23
H7A   2    0.796554   -0.025847   -0.549148    11.00000   -1.20000
H7B   2    0.664400   -0.157017   -0.467371    11.00000   -1.20000
AFIX   0
O1    4    0.875166   -0.141933   -0.365899    11.00000    0.04874    0.06452 =
         0.03298   -0.01254   -0.01238   -0.00328
C8    1    0.948388   -0.233921   -0.583354    11.00000    0.09740    0.07700 =
         0.04907   -0.02601   -0.01020   -0.00817
AFIX 137
H8A   2    1.084504   -0.208292   -0.604977    11.00000   -1.50000
H8B   2    0.908881   -0.224827   -0.672444    11.00000   -1.50000
H8C   2    0.946328   -0.336124   -0.529872    11.00000   -1.50000
AFIX   0
C1    1    0.452302    0.324473   -0.163908    11.00000    0.05265    0.04264 =
         0.04406   -0.01146   -0.01919   -0.00243
AFIX  43
H1    2    0.343908    0.293133   -0.184130    11.00000   -1.20000
AFIX   0
C5    1    0.720493    0.272473   -0.054540    11.00000    0.04058    0.05095 =
         0.05431   -0.01505   -0.01480   -0.00428
AFIX  43
H5    2    0.798560    0.205454    0.004440    11.00000   -1.20000
AFIX   0
C2    1    0.489420    0.470104   -0.219154    11.00000    0.05927    0.03989 =
         0.04109   -0.00602   -0.00895   -0.00574
C3    1    0.651577    0.517418   -0.191894    11.00000    0.06771    0.03966 =
         0.06077   -0.00975   -0.00906   -0.01361
AFIX  43
H3    2    0.680128    0.616056   -0.228534    11.00000   -1.20000
AFIX   0
N1    3    0.566205    0.224514   -0.081414    11.00000    0.03975    0.03892 =
         0.04307   -0.01092   -0.01667   -0.00203
HKLF 4
END
;
data_New_Global_Publ_Block
_journal_date_recd_electronic     2014-12-03
_journal_date_accepted     2014-12-15
_journal_name_full     'Acta Crystallographica, Section E'
_journal_year     2015
_journal_volume     71
_journal_issue      1
_journal_page_first     m12
_journal_page_last     m13
_journal_paper_category     HM
_journal_paper_doi     10.1107/S2056989014027339
_journal_coeditor_code     WM5101
_publ_contact_author_name     'Kant Rajni'
_publ_contact_author_address
;
Post-Graduate Department of Physics & Electronics,
University of Jammu,
Jammu Tawi 180 006,
India
;
_publ_contact_author_email     'rkant.ju@gmail.com'
_publ_contact_author_fax     '+911912432051'
_publ_contact_author_phone     '+919419194375'
_publ_section_title
;
Crystal structure of bis(3-bromopyridine-\k<i>N</i>)bis(<i>O</i>-ethyl
dithiocarbonato-\k^2^<i>S</i>,<i>S</i>')nickel(II)
;
loop_
    _publ_author_name
    _publ_author_footnote
    _publ_author_address
    'Kant, Rajni' .
;
Post-Graduate Department of Physics & Electronics,
University of Jammu, Jammu Tawi 180 006, India
;
    'Kour, Gurvinder' .
;
Post-Graduate Department of Physics & Electronics,
University of Jammu, Jammu Tawi 180 006, India
;
    'Anthal, Sumati' .
;
Post-Graduate Department of Physics & Electronics,
University of Jammu, Jammu Tawi 180 006, India
;
    'Neerupama' .
;
Post-Graduate Department of Chemistry,
University of Jammu, Jammu Tawi 180 006, India
;
    'Sachar, Renu' .
;
Post-Graduate Department of Chemistry,
University of Jammu, Jammu Tawi 180 006, India
;
