# Supplementary material for: Crystal structure of bis­(3-bromo­pyridine-κN)bis­(O-ethyl di­thio­carbonato-κ2 S,S′)nickel(II)
Source: Acta Crystallogr E Crystallogr Commun. 2015 Jan 1;71(Pt 1):m12–3. doi: 10.1107/S2056989014027339 (PMC4331872; doi:10.1107/S2056989014027339)
Supplement: Supplementary file 2 [file e-71-00m12-Isup2.hkl]

#
# h,k,l, Fc-squared, Fo-squared, sigma(Fo-squared) and status flag
#
data_I
_shelx_title ' GUR3 in P-1'
_shelx_refln_list_code          4
_shelx_F_calc_maximum      154.11
_exptl_crystal_F_000       306.00
_reflns_d_resolution_high  0.8107
 
loop_
 _symmetry_equiv_pos_as_xyz
 'x, y, z'
 '-x, -y, -z'
 
_cell_length_a     6.8397
_cell_length_b     9.1952
_cell_length_c     9.7562
_cell_angle_alpha  76.121
_cell_angle_beta   73.935
_cell_angle_gamma  78.517
 
_shelx_F_squared_multiplier     1.000
 
loop_
 _refln_index_h
 _refln_index_k
 _refln_index_l
 _refln_F_squared_calc
 _refln_F_squared_meas
 _refln_F_squared_sigma
 _refln_observed_status
   2   0   0        7.27        6.49      1.29 o
   3   0   0     1113.87     1105.05     28.68 o
   4   0   0      458.64      473.06     13.36 o
   5   0   0     1070.27      991.89     53.48 o
   6   0   0      456.22      441.39     31.45 o
   7   0   0        7.79       -0.42      4.88 o
   8   0   0       54.83       54.71     15.13 o
  -7   1   0       19.53       23.53     11.11 o
  -6   1   0      195.00      235.15     28.27 o
  -5   1   0      263.70      264.63     19.95 o
  -4   1   0        0.41        0.65      2.51 o
  -3   1   0     3208.25     3091.29     52.45 o
  -2   1   0    10561.61     9544.87    191.38 o
  -1   1   0       57.05       42.99      3.24 o
   1   1   0      286.22      282.03      8.95 o
   2   1   0       18.56       13.71      2.13 o
   3   1   0     9076.26     9617.81     86.55 o
   4   1   0      846.96      849.21     25.85 o
   5   1   0       13.35        5.45      2.91 o
   6   1   0      160.09      176.58     18.57 o
   7   1   0       17.83       25.01      9.25 o
   8   1   0       58.06       54.61     19.84 o
  -7   2   0      112.64      114.14     22.07 o
  -6   2   0      154.69      126.34     21.24 o
  -5   2   0     1188.13     1129.24     57.51 o
  -4   2   0     1135.94     1120.66     46.18 o
  -3   2   0     2125.72     2116.23     54.39 o
  -2   2   0      914.74      854.17     21.39 o
  -1   2   0     1599.98     1492.41     25.26 o
   0   2   0     3481.07     3764.97     46.12 o
   1   2   0    23748.62    26621.78    421.98 o
   2   2   0       94.05      111.12      7.96 o
   3   2   0      174.59      187.83     13.68 o
   4   2   0      121.89      127.90     20.74 o
   5   2   0       57.98       82.34     14.44 o
   6   2   0      670.50      792.00     49.29 o
   7   2   0      152.34      152.10     19.54 o
   8   2   0       29.98       17.42      9.48 o
  -7   3   0       95.00       99.31     20.53 o
  -6   3   0       38.94       64.95     15.85 o
  -5   3   0      507.53      571.72     42.51 o
  -4   3   0       21.40       24.75      4.91 o
  -3   3   0        5.89        5.41      1.52 o
  -2   3   0     3424.39     3496.70     41.57 o
  -1   3   0     3791.28     3942.09     83.00 o
   0   3   0      912.78      895.12     24.33 o
   1   3   0     2165.74     2291.78     65.51 o
   2   3   0       86.31      100.87     15.73 o
   3   3   0      461.59      482.72     37.99 o
   4   3   0     3092.62     3216.85    114.54 o
   5   3   0      256.85      254.15     35.00 o
   6   3   0      201.81      182.06     25.30 o
   7   3   0       45.10       54.02     14.31 o
   8   3   0        0.05        3.23      7.16 o
  -7   4   0       86.96      124.79     38.07 o
  -6   4   0        0.82        2.85      5.85 o
  -5   4   0      112.68      114.94     24.49 o
  -4   4   0      609.71      614.03     49.49 o
  -3   4   0      807.45      725.34     26.65 o
  -2   4   0     2878.33     2698.28    127.55 o
  -1   4   0       60.31       60.39      7.64 o
   0   4   0      188.88      172.62     14.07 o
   1   4   0     5079.52     5465.25     78.49 o
   2   4   0     5144.42     5069.40    124.37 o
   3   4   0      484.40      478.00     41.58 o
   4   4   0      857.41      847.94     59.87 o
   5   4   0       80.53       88.74     22.15 o
   6   4   0       64.55       84.23     22.13 o
   7   4   0      127.11      162.73     27.33 o
  -6   5   0       71.07      100.99     45.40 o
  -5   5   0      294.16      357.95     44.28 o
  -4   5   0      677.36      821.45     61.69 o
  -3   5   0       30.10       36.30      9.35 o
  -2   5   0       46.50       30.85      8.83 o
  -1   5   0     2050.16     1972.57     89.84 o
   0   5   0     1552.16     1471.42     46.71 o
   1   5   0     1250.19     1212.07     57.88 o
   2   5   0      251.51      270.00     30.78 o
   3   5   0      121.12      115.42     21.76 o
   4   5   0      186.29      208.99     32.28 o
   5   5   0      185.42      236.20     36.39 o
   6   5   0       12.16        7.76      7.96 o
   7   5   0       81.70       82.12     26.04 o
  -6   6   0       81.60      251.47     71.90 o
  -5   6   0        4.88       -0.79      6.29 o
  -4   6   0      159.63      114.83     33.80 o
  -3   6   0      470.60      535.41     71.10 o
  -2   6   0     1759.70     1809.81    119.72 o
  -1   6   0     2287.02     2292.37    107.50 o
   0   6   0      106.82       85.02     11.38 o
   1   6   0       73.74       90.02     13.74 o
   2   6   0      928.59      953.01     61.88 o
   3   6   0      431.13      473.14     46.48 o
   4   6   0      135.11      144.29     29.16 o
   5   6   0      144.20      141.62     30.13 o
   6   6   0       11.18       11.80      4.92 o
   7   6   0       33.47       52.49     19.03 o
  -5   7   0       28.64       23.10     17.33 o
  -4   7   0      395.87      428.39     73.23 o
  -3   7   0      194.34      219.80     48.83 o
  -2   7   0      219.83      216.52     36.48 o
  -1   7   0        6.82        5.83      5.27 o
   0   7   0      220.53      220.20     21.45 o
   1   7   0      755.03      758.85     72.37 o
   2   7   0     1005.66     1011.60     67.78 o
   3   7   0       39.63       45.33     15.26 o
   4   7   0        1.08       18.15     11.54 o
   5   7   0      125.71      131.80     30.70 o
   6   7   0       46.39       63.16     27.37 o
  -4   8   0        0.39      -33.57     30.08 o
  -3   8   0        0.20        6.54      8.80 o
  -2   8   0       61.03       43.75      9.32 o
  -1   8   0     1034.52     1004.47     49.11 o
   0   8   0      611.46      618.25     39.87 o
   1   8   0      106.78      118.30     41.72 o
   2   8   0        5.58       12.99      9.26 o
   3   8   0      105.01      104.50     24.39 o
   4   8   0      104.17      105.21     27.57 o
   5   8   0       96.80      101.25     27.88 o
   6   8   0       18.00        8.78      7.89 o
  -3   9   0      321.78      321.61     59.98 o
  -2   9   0      128.33      128.67     24.92 o
  -1   9   0        0.89       -4.01      9.64 o
   0   9   0        4.87        5.20      8.34 o
   1   9   0       47.97       29.05     11.89 o
   2   9   0      395.04      383.87     47.20 o
   3   9   0      298.37      272.94     43.08 o
   4   9   0        1.29       10.26     12.91 o
   5   9   0        0.45       -1.58      8.10 o
  -2  10   0        4.57       -8.08      8.07 o
  -1  10   0       32.52       30.24      9.41 o
   0  10   0      330.13      216.90     56.20 o
   1  10   0       81.66       78.25     21.14 o
   2  10   0       12.20       -0.49      5.52 o
   3  10   0        0.38       28.78     15.78 o
   4  10   0        1.20        4.93     11.45 o
   1  11   0        6.03        9.38      9.24 o
  -3 -10   1       99.34      117.96     31.32 o
  -2 -10   1      219.96      270.27     43.03 o
  -1 -10   1       22.60       35.52     14.51 o
   0 -10   1        7.45        2.01      3.98 o
   1 -10   1        0.71       -3.12      9.39 o
   2 -10   1       25.90       20.22     11.96 o
  -5  -9   1       39.28       75.29     28.23 o
  -4  -9   1       23.45       25.28     17.20 o
  -3  -9   1       80.89       88.91     25.27 o
  -2  -9   1       55.02       52.14     18.89 o
  -1  -9   1       12.83       17.36     10.92 o
   0  -9   1      148.66      161.37     36.85 o
   1  -9   1      671.14      629.36    193.88 o
   2  -9   1      162.34      173.57     19.15 o
   3  -9   1       56.81       42.49     15.26 o
  -5  -8   1      130.95      143.71     35.13 o
  -4  -8   1        2.76        6.14     11.15 o
  -3  -8   1        1.85       11.96     10.91 o
  -2  -8   1      595.01      567.91     57.97 o
  -1  -8   1      600.43      541.62     53.21 o
   0  -8   1      346.35      362.58     57.87 o
   1  -8   1      247.43      285.56     40.18 o
   2  -8   1        1.73       -4.26     15.59 o
   3  -8   1       83.77       96.26     20.87 o
   4  -8   1      314.79      471.41     82.20 o
  -6  -7   1        0.04        7.18     13.13 o
  -5  -7   1       51.64       51.58     20.59 o
  -4  -7   1      215.20      216.46     36.39 o
  -3  -7   1      151.37      146.06     28.87 o
  -2  -7   1      699.97      715.11     60.91 o
  -1  -7   1        4.10        7.18      9.46 o
   0  -7   1      270.59      311.47     25.89 o
   1  -7   1      182.99      171.05     18.82 o
   2  -7   1      455.00      427.04     50.13 o
   3  -7   1      188.50      174.48     43.79 o
   4  -7   1      145.34       88.57     28.05 o
   5  -7   1        1.94       -3.32     13.11 o
  -7  -6   1       33.53       35.28     19.90 o
  -6  -6   1       68.93       50.47     19.98 o
  -5  -6   1      332.85      346.21     47.15 o
  -4  -6   1      562.75      577.52     58.67 o
  -3  -6   1      114.01       93.34     21.80 o
  -2  -6   1       14.94       13.95      5.07 o
  -1  -6   1     1319.40     1349.22     72.57 o
   0  -6   1      935.93      920.52     40.91 o
   1  -6   1     1585.66     1616.42     55.02 o
   2  -6   1      323.87      334.69     26.63 o
   3  -6   1       17.26       29.17     16.72 o
   4  -6   1      240.54      256.23     53.82 o
   5  -6   1      198.62      251.36     57.65 o
   6  -6   1       64.34       80.43     61.97 o
  -7  -5   1       68.99       70.20     24.85 o
  -6  -5   1       15.64       37.30     18.15 o
  -5  -5   1      100.65       92.27     24.47 o
  -4  -5   1       42.29       31.76     12.57 o
  -3  -5   1      158.28      150.08     17.70 o
  -2  -5   1      919.91      875.15     40.56 o
  -1  -5   1     3093.98     3039.54    100.35 o
   0  -5   1      138.89      125.01     13.35 o
   1  -5   1      146.04      154.28     14.85 o
   2  -5   1      752.46      745.91     36.04 o
   3  -5   1      884.28      923.13     38.84 o
   4  -5   1     1009.21     1005.82     70.05 o
   5  -5   1      242.09      256.59     37.73 o
   6  -5   1        0.23       14.90     64.62 o
  -7  -4   1       12.19       31.69     10.86 o
  -6  -4   1       32.86       20.11     10.63 o
  -5  -4   1       98.10       81.47     20.34 o
  -4  -4   1     1661.08     1569.55     84.50 o
  -3  -4   1     1244.99     1210.49     57.58 o
  -2  -4   1      725.05      682.84     33.16 o
  -1  -4   1      265.90      298.28     19.81 o
   0  -4   1     1415.95     1509.20     43.09 o
   1  -4   1     2255.06     2259.46     71.49 o
   2  -4   1     4441.58     4631.86     85.55 o
   3  -4   1       53.09       56.36     10.81 o
   4  -4   1       22.33       21.47      8.67 o
   5  -4   1      195.88      266.04     44.83 o
   6  -4   1       35.30       52.89     22.52 o
   7  -4   1       80.06       84.82     30.32 o
  -7  -3   1       18.84       16.75      9.82 o
  -6  -3   1      331.43      372.44     36.79 o
  -5  -3   1       92.46      145.53     26.34 o
  -4  -3   1        6.18       19.63     11.19 o
  -3  -3   1      317.56      306.32     21.19 o
  -2  -3   1      251.42      269.76     18.79 o
  -1  -3   1     6529.26     7053.34    177.17 o
   0  -3   1     9087.51     9287.16    127.81 o
   1  -3   1      886.69      930.23     60.44 o
   2  -3   1      302.15      326.52     14.69 o
   3  -3   1        6.90        2.51      1.61 o
   4  -3   1      429.48      436.08     14.74 o
   5  -3   1      987.71     1105.58    124.35 o
   6  -3   1        3.66       -3.43      5.99 o
   7  -3   1        2.87       -8.38     13.30 o
  -7  -2   1       21.74       23.47      8.79 o
  -6  -2   1      128.88      154.33     22.48 o
  -5  -2   1       15.61       12.94      7.03 o
  -4  -2   1      207.46      203.31     26.32 o
  -3  -2   1     3651.60     3606.05     52.07 o
  -2  -2   1     1031.88     1010.47     31.74 o
  -1  -2   1     1413.24     1538.21     35.23 o
   0  -2   1      423.59      461.13     13.97 o
   1  -2   1        0.06        2.68      1.29 o
   2  -2   1     4156.52     3969.44    146.62 o
   3  -2   1     4998.78     4690.98     83.97 o
   4  -2   1        6.05        5.00      1.35 o
   5  -2   1       48.75       25.49     11.63 o
   6  -2   1       69.83       84.00     18.19 o
   7  -2   1       39.33       59.41     15.22 o
  -7  -1   1        0.07       -1.26      4.55 o
  -6  -1   1      112.36       89.99     13.74 o
  -5  -1   1      254.13      276.74     22.31 o
  -4  -1   1        7.99       15.04      4.15 o
  -3  -1   1       35.35       35.46      4.42 o
  -2  -1   1       80.06       82.00      6.23 o
  -1  -1   1      939.30      875.09     22.90 o
   1  -1   1     6860.73     6486.71     61.55 o
   2  -1   1      247.46      227.43      7.56 o
   3  -1   1       10.04        8.37      3.23 o
   4  -1   1       14.02       10.37      1.80 o
   5  -1   1      806.63      806.91     35.71 o
   6  -1   1      770.86      693.20     47.00 o
   7  -1   1        0.32       -0.23      2.36 o
   8  -1   1       18.64       13.90     10.67 o
  -7   0   1       13.39        5.74      3.02 o
  -6   0   1       45.95       73.00     11.29 o
  -5   0   1      102.12      129.15     14.12 o
  -4   0   1       32.25       30.84      3.67 o
  -3   0   1     1014.12     1056.46     22.65 o
  -2   0   1     4720.81     4605.25     40.64 o
  -1   0   1     1819.84     1745.37     23.56 o
   2   0   1      278.15      330.93     10.58 o
   3   0   1     2840.58     2822.00     64.90 o
   4   0   1     1448.16     1512.97     49.10 o
   5   0   1        6.83        3.14      2.07 o
   6   0   1       53.36       36.06      7.36 o
   7   0   1       25.18       14.88      6.91 o
   8   0   1        4.48        4.41      5.83 o
  -7   1   1        1.30       -4.84      5.74 o
  -6   1   1        7.60       -0.81      7.59 o
  -5   1   1      339.81      310.97     21.25 o
  -4   1   1      396.04      428.94     22.05 o
  -3   1   1      489.84      520.31     19.96 o
  -2   1   1     1006.72     1004.78     37.18 o
  -1   1   1      125.58      122.28      5.63 o
   2   1   1     3997.81     4044.29     59.07 o
   3   1   1      229.87      273.94     15.03 o
   4   1   1       10.76       14.76      3.12 o
   5   1   1       82.94       74.01      7.86 o
   6   1   1      344.25      408.69     28.57 o
   7   1   1       55.80       64.47     12.15 o
   8   1   1        1.63       -2.47      6.27 o
  -7   2   1       68.58       38.65     12.42 o
  -6   2   1       93.04       93.63     17.92 o
  -5   2   1      249.73      304.11     31.05 o
  -4   2   1        2.78       -0.73      3.42 o
  -3   2   1      465.81      390.75     37.26 o
  -2   2   1     1050.06      998.48     42.98 o
  -1   2   1     1134.57     1146.12     28.25 o
   0   2   1      477.05      449.00     10.61 o
   1   2   1       12.96       15.76      3.19 o
   2   2   1      894.21      949.65     29.70 o
   3   2   1      563.64      635.45     40.55 o
   4   2   1      500.68      495.21     23.96 o
   5   2   1      115.05      123.48     17.39 o
   6   2   1       80.00       70.67     14.68 o
   7   2   1       56.12       56.88     12.34 o
   8   2   1        2.35       11.13      8.58 o
  -7   3   1       44.27       53.43     14.59 o
  -6   3   1       13.36        9.95      7.14 o
  -5   3   1        0.11        1.25      2.38 o
  -4   3   1      284.75      245.54     26.24 o
  -3   3   1      628.79      660.93     32.72 o
  -2   3   1     1429.09     1325.04     31.57 o
  -1   3   1        5.11        4.21      1.24 o
   0   3   1     3574.60     3600.57     44.12 o
   1   3   1        4.66        5.75      3.38 o
   2   3   1     2115.20     2152.73     47.49 o
   3   3   1     1301.02     1498.15     69.28 o
   4   3   1      244.64      241.56     29.93 o
   5   3   1       14.45       20.00     11.26 o
   6   3   1        2.24        3.79      5.21 o
   7   3   1      142.58      181.50     25.43 o
   8   3   1        1.51       -0.95      3.54 o
  -6   4   1        0.29        7.30      8.00 o
  -5   4   1       99.12      108.83     17.54 o
  -4   4   1      103.09      147.40     18.19 o
  -3   4   1      334.83      239.69     20.80 o
  -2   4   1      654.74      566.13     38.70 o
  -1   4   1      312.84      363.28     16.68 o
   0   4   1     1560.11     1696.87     52.70 o
   1   4   1     3816.17     3843.19     72.03 o
   2   4   1      268.97      302.87     27.96 o
   3   4   1      486.32      460.37     40.51 o
   4   4   1        3.56        3.28      3.85 o
   5   4   1      209.39      244.32     34.94 o
   6   4   1       34.56       35.85     16.15 o
   7   4   1       34.77       20.23      8.18 o
   8   4   1        0.27       -0.12      6.08 o
  -6   5   1        3.02      -12.99     13.05 o
  -5   5   1       10.72        8.97     33.49 o
  -4   5   1        1.61       -6.25      7.60 o
  -3   5   1       10.32        7.50      1.59 o
  -2   5   1      746.57      846.89     25.77 o
  -1   5   1     1852.61     1857.50     58.68 o
   0   5   1       15.58       17.76      5.01 o
   1   5   1     1267.91     1292.94     45.03 o
   2   5   1        0.48       -3.71      5.03 o
   3   5   1      567.88      579.44     47.60 o
   4   5   1      719.34      786.00     60.91 o
   5   5   1       18.57        1.62      5.70 o
   6   5   1       69.49       86.52     24.55 o
   7   5   1       11.58       18.39      9.07 o
  -6   6   1        3.72      151.96     55.50 o
  -5   6   1        2.28       19.10     24.70 o
  -4   6   1      264.71      236.88     49.26 o
  -3   6   1      112.73      155.14     37.80 o
  -2   6   1       17.24       10.78     12.26 o
  -1   6   1      166.38      156.43     16.28 o
   0   6   1       63.58       32.36     16.74 o
   1   6   1      223.42      224.36     20.92 o
   2   6   1      994.22     1030.79     61.72 o
   3   6   1       33.53       21.86     11.22 o
   4   6   1      448.68      456.26     50.52 o
   5   6   1       31.91       41.34     15.55 o
   6   6   1        0.52        2.74      3.92 o
   7   6   1       12.86       15.73      9.77 o
  -5   7   1        0.38       -1.21     14.25 o
  -4   7   1       10.51       -9.12     19.47 o
  -3   7   1       16.97       21.96     13.78 o
  -2   7   1       21.81       16.90      9.46 o
  -1   7   1      435.33      474.27     30.24 o
   0   7   1      560.41      560.73     33.64 o
   1   7   1        8.94       12.87      8.96 o
   2   7   1      159.29      154.58     26.15 o
   3   7   1       10.37        8.44      5.15 o
   4   7   1      123.93      119.99     27.08 o
   5   7   1      288.49      309.82     46.43 o
   6   7   1        2.77      -14.14     13.00 o
   7   7   1        1.82       23.08     17.30 o
  -4   8   1        1.93      -54.99     36.98 o
  -3   8   1       28.70       21.67     17.55 o
  -2   8   1        8.00       -5.52      8.34 o
  -1   8   1        2.51        2.72      3.14 o
   0   8   1      146.68      143.92     18.37 o
   1   8   1      147.42      151.63     20.31 o
   2   8   1       80.33       88.13     21.21 o
   3   8   1      218.82      212.74     34.75 o
   4   8   1        0.23       -6.31     10.23 o
   5   8   1        3.06       20.24      9.19 o
   6   8   1        0.04       -5.25     14.52 o
  -3   9   1       25.29        9.19     26.45 o
  -2   9   1       39.45       45.16     13.39 o
  -1   9   1        0.47       -2.15     11.48 o
   0   9   1      229.45      191.54     41.55 o
   1   9   1      128.78      141.37     21.26 o
   2   9   1       14.21       12.70     10.31 o
   3   9   1        4.81        5.73      8.24 o
   4   9   1        8.15        2.81      5.57 o
   5   9   1        9.49       10.01      6.15 o
  -2  10   1       28.91       -0.08     30.25 o
  -1  10   1       20.29       11.63      6.80 o
   0  10   1       33.02       23.12     13.68 o
   1  10   1       52.60       70.32     18.84 o
   2  10   1       34.68       61.47     19.34 o
   3  10   1       16.00       44.07     17.88 o
   4  10   1        6.27        0.02     12.32 o
   0  11   1        2.52       28.37     19.22 o
   1  11   1       27.95       29.94     15.42 o
   2  11   1       15.63       26.77     16.79 o
  -2 -10   2       10.19        7.55      4.83 o
  -1 -10   2       55.32       41.01     15.77 o
   0 -10   2        5.57       -9.03      9.49 o
   1 -10   2       97.91       55.72     18.16 o
  -4  -9   2        0.11        2.32      4.41 o
  -3  -9   2       76.78       92.72     26.23 o
  -2  -9   2       12.88       -7.48     13.04 o
  -1  -9   2      175.58      172.14     32.54 o
   0  -9   2      178.73      205.56     34.42 o
   2  -9   2       80.67      109.27     34.06 o
   3  -9   2        0.76      -14.97     14.63 o
  -5  -8   2        0.20        9.19      9.33 o
  -4  -8   2       41.81       35.63     13.93 o
  -3  -8   2       80.65       66.22     19.04 o
  -2  -8   2      316.37      290.35     30.07 o
  -1  -8   2       30.71       57.62     19.95 o
   0  -8   2      252.95      298.99     33.94 o
   1  -8   2       10.69        9.25      4.54 o
   2  -8   2      254.11      277.32     26.48 o
   3  -8   2      194.79      217.49     30.72 o
   4  -8   2       75.13       28.48      8.96 o
  -6  -7   2        0.98       -1.22      9.22 o
  -5  -7   2       17.24       39.16     17.43 o
  -4  -7   2      120.29      147.87     30.23 o
  -3  -7   2       20.42        7.77      4.89 o
  -2  -7   2      308.06      279.68     27.46 o
  -1  -7   2       19.08       22.71     11.60 o
   0  -7   2      299.63      329.62     32.82 o
   1  -7   2      643.87      661.12     37.35 o
   2  -7   2        0.55        1.48      5.27 o
   3  -7   2      377.47      372.57     31.29 o
   4  -7   2        1.97      -36.19     30.70 o
   5  -7   2       33.14       28.13     18.20 o
  -6  -6   2       15.93       14.84     13.17 o
  -5  -6   2        3.17       23.88     14.35 o
  -4  -6   2        0.95        0.14      7.95 o
  -3  -6   2        1.91       -0.02      7.34 o
  -2  -6   2      148.55      127.32     25.08 o
  -1  -6   2      970.01      936.93     64.23 o
   0  -6   2       33.82       35.84     18.67 o
   1  -6   2     1155.51     1185.59     46.86 o
   2  -6   2       31.71       23.23      5.79 o
   3  -6   2       38.27       36.39      9.38 o
   4  -6   2      327.28      333.76     62.48 o
   5  -6   2       48.76       47.75     25.60 o
   6  -6   2       75.36      131.36     60.73 o
  -7  -5   2        4.03        2.52      4.18 o
  -6  -5   2        0.57       -4.92      9.20 o
  -5  -5   2       28.43       39.48     16.25 o
  -4  -5   2       59.22       51.36     11.24 o
  -3  -5   2      287.19      291.67     26.27 o
  -2  -5   2       55.56       31.97     10.53 o
  -1  -5   2      560.51      612.87     33.18 o
   0  -5   2        1.38        8.10      5.51 o
   1  -5   2      633.01      616.18     30.91 o
   2  -5   2     2222.93     2214.91     67.95 o
   3  -5   2       15.66       23.03      6.59 o
   4  -5   2      132.40      148.06     14.90 o
   5  -5   2       42.92       41.98     16.07 o
   6  -5   2        0.39       -0.65     25.92 o
  -7  -4   2        0.87        6.18      5.74 o
  -6  -4   2        1.13      -14.17      9.44 o
  -5  -4   2        1.07        8.41     10.26 o
  -4  -4   2        5.28        9.28      5.16 o
  -3  -4   2       92.05       94.10     13.67 o
  -2  -4   2      340.75      364.53     36.60 o
  -1  -4   2      372.66      386.20     28.82 o
   0  -4   2     2356.46     2305.35     55.92 o
   1  -4   2        7.08        3.37      5.76 o
   2  -4   2      455.79      468.54     28.79 o
   3  -4   2       80.48       80.02      8.04 o
   4  -4   2        2.20        4.50      3.69 o
   5  -4   2      519.70      553.27     54.83 o
   6  -4   2        4.59      -12.97     11.77 o
   7  -4   2       51.86       56.95     26.97 o
  -7  -3   2        0.19        4.47      6.93 o
  -6  -3   2       24.90       36.27     14.71 o
  -5  -3   2        7.93       15.39      9.01 o
  -4  -3   2        0.07        5.97      4.33 o
  -3  -3   2      764.81      732.46     35.65 o
  -2  -3   2     1087.68     1071.77     57.29 o
  -1  -3   2       89.84      105.00     11.42 o
   0  -3   2      801.19      820.19     26.79 o
   1  -3   2      437.03      402.72     30.38 o
   2  -3   2      223.25      179.78     12.12 o
   3  -3   2     1096.89     1003.67     34.15 o
   4  -3   2       74.19       77.29      9.69 o
   5  -3   2       15.36       55.08     93.16 o
   6  -3   2        2.25       -0.99      9.98 o
   7  -3   2       67.43       47.20     23.57 o
  -7  -2   2        0.71        1.15      4.00 o
  -6  -2   2       15.25       15.14      6.37 o
  -5  -2   2       46.51       56.38     16.77 o
  -4  -2   2       74.70       92.61     12.61 o
  -3  -2   2      112.62      129.78     13.64 o
  -2  -2   2     1071.23     1057.57     51.80 o
  -1  -2   2      977.69     1044.92    128.81 o
   0  -2   2      925.65      935.51     44.20 o
   1  -2   2     1372.35     1412.88     35.10 o
   2  -2   2       24.67       22.23      5.70 o
   3  -2   2      216.41      215.40     23.25 o
   4  -2   2      521.65      548.28     25.00 o
   5  -2   2        8.77        0.55     13.32 o
   6  -2   2      217.93      209.00     43.85 o
   7  -2   2       11.20       44.34     22.39 o
  -7  -1   2        1.76       -2.33      4.21 o
  -6  -1   2       28.49       48.43     10.45 o
  -5  -1   2        6.70        1.98      3.84 o
  -4  -1   2      608.03      626.99     24.24 o
  -3  -1   2       34.94       46.49      5.87 o
  -2  -1   2      820.70      853.83     48.50 o
  -1  -1   2      554.80      562.28     70.52 o
   0  -1   2       12.65        9.09      2.52 o
   1  -1   2     3381.85     3380.16     39.49 o
   2  -1   2      564.36      570.60     15.85 o
   3  -1   2      719.99      733.75     21.06 o
   4  -1   2      698.12      687.64     23.84 o
   5  -1   2       22.66       23.05      4.69 o
   6  -1   2      190.36      154.84     21.01 o
   7  -1   2        0.55        4.59      3.82 o
   8  -1   2        9.57        0.81     16.57 o
  -7   0   2       10.90       -2.85      5.69 o
  -6   0   2       11.71        5.59      3.50 o
  -5   0   2        0.47        2.76      2.58 o
  -4   0   2       27.03       23.40      4.31 o
  -3   0   2      596.08      618.68     16.92 o
  -2   0   2       18.63       30.40      4.20 o
  -1   0   2     9303.49     9372.74     84.64 o
   0   0   2      894.28      797.69     34.16 o
   1   0   2     1724.81     1690.88     28.93 o
   2   0   2      958.47      912.78     20.78 o
   3   0   2      145.15      152.38      8.05 o
   4   0   2      236.53      245.56     13.60 o
   5   0   2      470.02      458.58     20.14 o
   6   0   2        8.78       17.55      6.19 o
   7   0   2       11.89       12.81      5.13 o
   8   0   2       28.83       45.13     19.98 o
  -7   1   2        5.08        9.17     10.07 o
  -6   1   2        2.86       -3.81      8.58 o
  -5   1   2      234.45      275.09     22.46 o
  -4   1   2       49.38       26.47      7.93 o
  -3   1   2      462.68      458.42     16.84 o
  -2   1   2      115.10      130.92      6.26 o
  -1   1   2     5234.57     5213.79     38.27 o
   0   1   2     7466.57     7047.04     97.60 o
   1   1   2     1176.13     1252.70     31.21 o
   2   1   2     3508.28     3434.79     56.74 o
   3   1   2      147.45      143.42     11.60 o
   4   1   2      386.27      390.93     23.68 o
   5   1   2       38.98       51.15      9.68 o
   6   1   2       17.13       13.64      5.19 o
   7   1   2       11.71        3.25      6.03 o
   8   1   2       44.33       49.07     23.26 o
  -7   2   2        3.88        7.27      5.31 o
  -6   2   2       14.18        6.29      4.95 o
  -5   2   2        5.91      -13.65     15.10 o
  -4   2   2      113.58       87.08     34.15 o
  -3   2   2       61.28       72.55     15.09 o
  -2   2   2     1842.02     1693.75     34.80 o
  -1   2   2      473.57      528.25     17.93 o
   0   2   2    10041.20     9276.00     56.67 o
   1   2   2      668.58      704.38     21.59 o
   2   2   2      248.57      211.05     14.84 o
   3   2   2      623.96      580.97     39.63 o
   4   2   2      149.40      136.06     15.01 o
   5   2   2      414.52      456.75     30.67 o
   6   2   2      116.10      101.37     16.13 o
   7   2   2       48.41       79.17     15.47 o
   8   2   2        3.02        4.04      4.67 o
  -7   3   2       32.73       25.44     10.42 o
  -6   3   2       18.48       27.26     10.03 o
  -5   3   2      104.67       85.52     17.05 o
  -4   3   2      372.27      401.13     33.81 o
  -3   3   2      105.44       70.51     10.64 o
  -2   3   2      147.86      141.37     13.69 o
  -1   3   2      495.87      464.69     14.19 o
   0   3   2      153.61      185.91      9.83 o
   1   3   2     1980.75     1936.81     36.22 o
   2   3   2       31.44       33.04      8.12 o
   3   3   2     1547.31     1606.01     69.54 o
   4   3   2       25.56       23.15      9.84 o
   5   3   2       26.13       29.71      9.20 o
   6   3   2       35.79       47.82     11.16 o
   7   3   2      113.24      112.24     18.78 o
   8   3   2        0.66       -7.21     11.93 o
  -6   4   2        4.38        6.15      3.39 o
  -5   4   2        2.83        0.59      4.58 o
  -4   4   2        6.06        8.56      8.45 o
  -3   4   2      683.55      693.37     38.16 o
  -2   4   2      199.32      182.87     18.44 o
  -1   4   2     1686.84     1763.52     44.02 o
   0   4   2       54.33       73.92      9.09 o
   1   4   2      582.09      626.07     22.99 o
   2   4   2       96.04      107.74     16.71 o
   3   4   2       21.77       19.38      8.08 o
   4   4   2      720.18      732.72     54.43 o
   5   4   2      196.85      166.34     29.12 o
   6   4   2       84.85      123.48     19.88 o
   7   4   2        5.87       10.92      9.36 o
   8   4   2        1.31        9.25      7.47 o
  -6   5   2        0.58        2.36      3.98 o
  -5   5   2       69.83       92.68     19.03 o
  -4   5   2      229.75      240.83     29.19 o
  -3   5   2      106.34      115.71     27.98 o
  -2   5   2       18.06       20.99      4.35 o
  -1   5   2       42.68       51.85      7.97 o
   0   5   2      195.97      178.05     15.89 o
   1   5   2      325.19      341.66     23.42 o
   2   5   2     1635.10     1671.21     74.72 o
   3   5   2      178.53      201.83     29.11 o
   4   5   2        0.73        2.77      5.63 o
   5   5   2        6.14        8.99      7.97 o
   6   5   2       17.27       18.34      8.94 o
   7   5   2       15.94       43.28     20.64 o
   8   5   2       30.21       33.97     19.55 o
  -5   6   2        0.75       54.83     32.70 o
  -4   6   2       52.06       43.08     21.31 o
  -3   6   2        2.14        4.55     12.30 o
  -2   6   2      449.07      567.42     51.43 o
  -1   6   2      676.99      689.37     42.93 o
   0   6   2      548.25      542.04     30.48 o
   1   6   2       26.65       31.08      8.72 o
   2   6   2       42.16       29.55      7.39 o
   3   6   2      247.21      260.98     34.14 o
   4   6   2       64.03       65.87     20.44 o
   5   6   2       56.75       57.42     17.05 o
   6   6   2        4.09        5.40      6.88 o
   7   6   2        2.02        9.56     11.01 o
  -5   7   2       12.50       13.97     12.84 o
  -4   7   2        1.46      -40.75     27.17 o
  -3   7   2      495.25      520.53     72.75 o
  -2   7   2       81.86      100.33     21.16 o
  -1   7   2       41.83       46.54     20.74 o
   0   7   2        1.50       -1.74     20.19 o
   1   7   2      339.67      357.39     28.29 o
   2   7   2      113.09       91.75     18.42 o
   3   7   2      214.57      215.48     32.39 o
   4   7   2       19.31       29.46     15.03 o
   5   7   2       35.17       18.90      8.79 o
   6   7   2        0.20       -6.98     11.41 o
   7   7   2        6.72       -3.03     11.53 o
  -4   8   2        1.91      -19.40     22.70 o
  -3   8   2       30.29       48.78     23.97 o
  -2   8   2      214.40      191.50     29.67 o
  -1   8   2      236.82      226.07     21.97 o
   0   8   2      458.50      455.10     41.54 o
   1   8   2      198.99      219.15     24.46 o
   2   8   2       54.49       52.66     13.84 o
   3   8   2       12.79        6.80      7.84 o
   4   8   2       19.72       22.14     10.23 o
   5   8   2       19.94       17.06     10.72 o
   6   8   2       51.22       74.03     24.54 o
  -3   9   2       10.89        1.13     21.45 o
  -2   9   2      150.11      110.97     23.47 o
  -1   9   2       46.05       30.40     15.10 o
   0   9   2      100.22      113.87     17.08 o
   1   9   2       20.60       37.55     20.92 o
   2   9   2       87.26       90.16     22.74 o
   3   9   2       96.64       75.67     21.50 o
   4   9   2       55.76       59.94     19.52 o
   5   9   2       26.18       42.69     17.06 o
   6   9   2        9.40        7.98      6.88 o
  -2  10   2       77.28      106.25     25.36 o
  -1  10   2       45.16       18.06      6.22 o
   0  10   2        0.23       -0.30      9.60 o
   1  10   2      201.98      143.47     26.04 o
   2  10   2       83.31       71.70     22.21 o
   3  10   2       60.34       51.68     17.56 o
   4  10   2        0.85       -7.23     12.25 o
   5  10   2       18.30       23.89     13.94 o
   0  11   2       31.86       24.90     17.33 o
   1  11   2       51.40       85.68     27.33 o
   2  11   2        9.71       -8.31      9.54 o
   3  11   2        7.09       -1.46      9.05 o
  -3  -9   3        3.41        9.46      9.41 o
  -2  -9   3       46.28       49.17     12.66 o
  -1  -9   3        5.94       25.21     14.87 o
   0  -9   3      114.27      150.00     31.49 o
   1  -9   3       27.30       38.51     15.93 o
   2  -9   3       15.64        9.43      6.98 o
  -4  -8   3       28.63       35.41     16.70 o
  -3  -8   3        0.08        0.84      7.28 o
  -2  -8   3       27.52       19.07     13.20 o
  -1  -8   3       15.70       28.93     15.02 o
   0  -8   3       21.25       19.52      7.02 o
   1  -8   3      325.12      334.64     42.03 o
   2  -8   3      107.56      106.59     18.97 o
   3  -8   3      152.71      186.49     24.61 o
   4  -8   3       29.06       -1.43     32.85 o
  -5  -7   3        0.27       14.54      9.48 o
  -4  -7   3        5.75        7.88      7.81 o
  -3  -7   3       12.72       18.34      4.62 o
  -2  -7   3       37.41       24.61     11.45 o
  -1  -7   3      412.58      428.23     48.75 o
   0  -7   3      100.68       91.71     21.57 o
   1  -7   3       66.90       73.52     12.27 o
   2  -7   3       60.05       59.92     10.20 o
   3  -7   3        7.16        6.12      6.72 o
   4  -7   3      150.18      212.31     52.89 o
   5  -7   3      128.02      119.16     43.60 o
  -6  -6   3        0.60        2.89      8.05 o
  -5  -6   3        9.04       35.82     19.12 o
  -4  -6   3       83.03       68.43     14.34 o
  -3  -6   3       88.64       84.73     15.51 o
  -2  -6   3        3.21       -4.49      7.62 o
  -1  -6   3      121.10      123.42     26.11 o
   0  -6   3      582.44      553.06     51.78 o
   1  -6   3       33.46       31.02      7.40 o
   2  -6   3      458.84      469.73     27.22 o
   3  -6   3       54.98       57.21     12.59 o
   4  -6   3      126.65      112.39     32.64 o
   5  -6   3        5.08      -12.88     12.39 o
  -6  -5   3       55.77       29.24     16.61 o
  -5  -5   3        3.28       23.87     13.64 o
  -4  -5   3       11.61       13.97      3.63 o
  -3  -5   3        2.44      -12.46     16.27 o
  -2  -5   3      180.23      197.73     32.08 o
  -1  -5   3      319.50      298.85     29.95 o
   0  -5   3     1096.94     1091.62     67.35 o
   1  -5   3      312.70      340.71     22.13 o
   2  -5   3        5.06       -0.71     11.47 o
   3  -5   3      170.99      168.95     20.21 o
   4  -5   3       18.84       15.27      4.78 o
   5  -5   3      314.68      346.16     45.57 o
   6  -5   3       85.51      137.15     67.68 o
  -6  -4   3        0.16       -1.06      7.11 o
  -5  -4   3      149.15      116.65     23.79 o
  -4  -4   3       33.69       37.02      9.22 o
  -3  -4   3      369.36      312.23     38.28 o
  -2  -4   3      174.93      164.34     26.01 o
  -1  -4   3       62.72       56.36      8.75 o
   0  -4   3      109.47      116.28     21.22 o
   1  -4   3      995.25      980.32     38.91 o
   2  -4   3      250.18      254.31     22.76 o
   3  -4   3     1405.77     1356.47     47.68 o
   4  -4   3      150.88      142.59     16.51 o
   5  -4   3        4.06       13.18     25.71 o
   6  -4   3        1.91       14.88     58.18 o
   7  -4   3       15.72        9.73     12.05 o
  -7  -3   3        7.89       25.57     19.32 o
  -6  -3   3       71.12       50.63     17.44 o
  -5  -3   3       80.22       70.55     12.93 o
  -4  -3   3       68.98       70.95     12.55 o
  -3  -3   3      280.91      291.85     34.09 o
  -2  -3   3      123.45      116.35     21.17 o
  -1  -3   3      310.43      281.41     31.87 o
   0  -3   3     1451.07     1450.52     70.18 o
   1  -3   3     1977.70     1901.21     40.84 o
   2  -3   3      967.37      992.42     37.81 o
   3  -3   3       18.23       20.44      7.26 o
   4  -3   3      575.56      557.07     24.41 o
   5  -3   3        0.18       27.83     36.68 o
   6  -3   3      244.54      250.64     53.37 o
   7  -3   3        3.50        7.41      5.60 o
  -7  -2   3        1.16       -0.33      3.41 o
  -6  -2   3      109.87      133.97     17.77 o
  -5  -2   3       58.45       84.54     13.14 o
  -4  -2   3      186.33      163.25     17.71 o
  -3  -2   3       87.45       67.43     15.07 o
  -2  -2   3     1132.14     1150.51     61.18 o
  -1  -2   3     1080.28      994.15     57.03 o
   0  -2   3     1140.70     1095.63     50.86 o
   1  -2   3      992.60     1018.04     27.59 o
   2  -2   3     2543.47     2678.88     52.08 o
   3  -2   3      270.29      215.24     14.99 o
   4  -2   3      568.25      539.14     32.58 o
   5  -2   3       73.53       66.76     13.68 o
   6  -2   3       12.41       -0.17     13.57 o
   7  -2   3        6.81        8.91      5.67 o
  -7  -1   3        0.06       -3.91      6.86 o
  -6  -1   3        4.09        1.05      3.78 o
  -5  -1   3      195.14      156.39     16.79 o
  -4  -1   3        3.04        9.96      4.26 o
  -3  -1   3      531.77      489.85     26.64 o
  -2  -1   3      872.79      822.25     48.20 o
  -1  -1   3      808.04      834.50     50.48 o
   0  -1   3      820.37      801.31     26.30 o
   1  -1   3     1527.41     1675.29     34.31 o
   2  -1   3     3041.51     3048.46     66.11 o
   3  -1   3     2964.88     3126.43     53.04 o
   4  -1   3        0.50        5.32      4.06 o
   5  -1   3      210.80      182.49     38.75 o
   6  -1   3      239.00      255.83     49.08 o
   7  -1   3      212.17      180.32     42.58 o
   8  -1   3        9.69      -12.31     15.53 o
  -7   0   3        1.02       -0.12      5.30 o
  -6   0   3       10.04       10.14      6.58 o
  -5   0   3      358.21      397.23     25.84 o
  -4   0   3        0.63        1.79      2.20 o
  -3   0   3      248.23      234.32     11.84 o
  -2   0   3       48.94       52.85      5.74 o
  -1   0   3       44.46       41.02      4.53 o
   0   0   3     1506.86     1513.42     48.97 o
   1   0   3     3479.67     3409.48     36.17 o
   2   0   3      512.37      514.62     22.86 o
   3   0   3      315.88      336.65     19.80 o
   4   0   3      569.11      555.52     32.09 o
   5   0   3      411.75      400.96     19.75 o
   6   0   3      382.06      371.56     25.49 o
   7   0   3       41.28       32.60     10.61 o
   8   0   3        2.91        3.18      5.39 o
  -7   1   3       40.62       31.21     11.31 o
  -6   1   3       11.91        5.84      8.71 o
  -5   1   3      179.31      182.41     23.86 o
  -4   1   3      223.06      207.87     10.22 o
  -3   1   3       28.72       36.67      4.31 o
  -2   1   3     3966.86     4106.39     58.34 o
  -1   1   3     3636.80     3536.48     54.17 o
   0   1   3      217.63      206.12     16.88 o
   1   1   3       37.84       30.90      4.10 o
   2   1   3      192.68      178.44     15.32 o
   3   1   3     2288.03     2183.83     37.04 o
   4   1   3     2340.37     2293.33     50.55 o
   5   1   3       31.57       37.35      6.73 o
   6   1   3       50.48       54.30      7.84 o
   7   1   3       68.12       88.75     13.49 o
   8   1   3        5.73        4.38     11.53 o
  -6   2   3        2.20       -3.69      6.12 o
  -5   2   3       64.01       42.30     12.08 o
  -4   2   3     1096.96     1132.92     57.65 o
  -3   2   3        1.29        4.29      1.78 o
  -2   2   3      294.13      300.52     11.90 o
  -1   2   3      400.81      463.86     14.17 o
   0   2   3       86.53       84.04      7.18 o
   1   2   3     5547.55     5444.84     40.61 o
   2   2   3     3612.81     3567.49     68.96 o
   3   2   3        2.28        5.70      2.47 o
   4   2   3       11.95        9.90      3.51 o
   5   2   3       33.67       37.30      7.59 o
   6   2   3       86.77       95.76     14.09 o
   7   2   3      273.09      303.03     27.84 o
   8   2   3       17.48       12.08     18.72 o
  -6   3   3       53.25       62.90     15.71 o
  -5   3   3        0.30       -2.45      2.70 o
  -4   3   3      427.73      433.74     36.15 o
  -3   3   3        0.28        0.29      3.76 o
  -2   3   3        4.88        6.15      2.11 o
  -1   3   3     4618.69     4634.00     70.40 o
   0   3   3      436.75      382.65     14.21 o
   1   3   3        7.26        6.18      1.80 o
   2   3   3      329.55      380.47     30.28 o
   3   3   3      128.90      163.09     22.93 o
   4   3   3     1426.25     1237.03     69.25 o
   5   3   3      875.55      922.72     42.78 o
   6   3   3        8.97        9.45      5.65 o
   7   3   3      108.05      106.30     28.89 o
   8   3   3       53.02       68.21     25.41 o
  -6   4   3       31.31       28.82     10.61 o
  -5   4   3        1.99       12.23     10.26 o
  -4   4   3      550.73      518.41     35.25 o
  -3   4   3     1052.04     1078.87     42.34 o
  -2   4   3        2.27        3.54      3.87 o
  -1   4   3      392.36      377.20     17.71 o
   0   4   3       72.50       77.19      7.16 o
   1   4   3       66.03       83.99      7.15 o
   2   4   3     5062.98     5130.51    123.61 o
   3   4   3     1023.88     1009.53     60.45 o
   4   4   3      247.11      246.98     33.11 o
   5   4   3      171.25      157.67     28.27 o
   6   4   3        8.18       11.43      6.43 o
   7   4   3       80.89      100.06     27.34 o
   8   4   3       78.03       99.71     29.71 o
  -6   5   3      108.95      124.09     32.50 o
  -5   5   3        3.61       29.34     32.40 o
  -4   5   3       53.83       87.00     18.03 o
  -3   5   3      225.87      264.80     19.67 o
  -2   5   3      110.61      113.17     16.60 o
  -1   5   3      628.75      717.22     30.84 o
   0   5   3     5262.12     5637.22     71.45 o
   1   5   3     1068.76     1106.90     42.92 o
   2   5   3      565.95      589.72     42.80 o
   3   5   3       18.80       18.19      8.17 o
   4   5   3       92.29       96.67     20.84 o
   5   5   3     1093.16     1234.61     83.67 o
   6   5   3      106.65      113.03     26.38 o
   7   5   3        9.50        3.17      7.33 o
   8   5   3       57.17       85.28     27.81 o
  -5   6   3        5.05       58.37     31.71 o
  -4   6   3        6.00       -1.54      5.60 o
  -3   6   3      709.65      785.47     83.56 o
  -2   6   3      645.59      724.73     24.24 o
  -1   6   3      376.47      429.86     74.60 o
   0   6   3      363.97      366.42     27.32 o
   1   6   3      205.53      224.92     20.96 o
   2   6   3      469.87      489.42     34.04 o
   3   6   3     1967.28     1968.74     90.98 o
   4   6   3      212.44      220.68     33.89 o
   5   6   3      153.73      206.76     35.37 o
   6   6   3       20.15       17.53     12.98 o
   7   6   3        6.88        9.01      8.31 o
  -5   7   3       84.31      129.75     44.74 o
  -4   7   3       39.83       13.88     14.30 o
  -3   7   3      483.76      621.38     78.40 o
  -2   7   3      129.93      102.94     28.20 o
  -1   7   3       69.25       89.87     15.91 o
   0   7   3      381.75      409.49     69.84 o
   1   7   3     1102.56     1144.46    111.11 o
   2   7   3      398.99      490.25     36.56 o
   3   7   3       53.17       70.22     19.21 o
   4   7   3      187.18      184.32     32.27 o
   5   7   3       66.53       61.92     20.06 o
   6   7   3      236.73      305.92     48.54 o
   7   7   3        4.96       -4.53     11.55 o
  -4   8   3        2.49      -13.41     16.21 o
  -3   8   3       48.91       40.15     21.86 o
  -2   8   3      222.21      222.04     32.02 o
  -1   8   3      233.14      218.47     21.23 o
   0   8   3      614.37      695.33     79.09 o
   1   8   3      160.16      185.53     22.50 o
   2   8   3       14.16       11.32     40.53 o
   3   8   3      369.21      357.86     44.76 o
   4   8   3      468.37      455.84     53.26 o
   5   8   3      181.51      202.65     37.53 o
   6   8   3      136.17      163.81     37.99 o
  -3   9   3       20.27        2.67      6.79 o
  -2   9   3      259.86      322.27     42.57 o
  -1   9   3        8.73       31.22     20.38 o
   0   9   3        2.90      -12.17     11.93 o
   1   9   3       95.34       90.23     17.46 o
   2   9   3      247.91      272.69     38.45 o
   3   9   3      346.02      385.22     49.30 o
   4   9   3       61.94       63.47     20.52 o
   5   9   3        0.43        0.75      7.84 o
   6   9   3       80.41       75.97     27.71 o
  -2  10   3       90.59       76.80     20.54 o
  -1  10   3       67.46       21.90      7.46 o
   0  10   3      175.95      145.01     38.72 o
   1  10   3      384.51      287.64     82.18 o
   2  10   3       65.00       67.76     19.73 o
   3  10   3       13.09        6.34      3.90 o
   4  10   3       51.83       39.72     18.24 o
   5  10   3       13.24       11.65     16.39 o
   0  11   3       10.21       18.50     15.08 o
   1  11   3        6.39        4.75     13.25 o
   2  11   3        9.69        5.75      6.70 o
   3  11   3       45.56       32.39     14.83 o
  -2  -9   4        0.48       -4.91     16.93 o
  -1  -9   4       18.95       36.29     19.47 o
   0  -9   4        0.24       -2.49      6.63 o
   1  -9   4      232.53      237.92     39.65 o
   2  -9   4      193.55      217.06     30.42 o
  -4  -8   4        3.85       15.20      9.75 o
  -3  -8   4        2.10        0.84     12.19 o
  -2  -8   4       17.63       23.56     14.62 o
  -1  -8   4      365.69      361.98     50.87 o
   0  -8   4      151.52      172.43     33.91 o
   1  -8   4        4.54        7.54      6.96 o
   2  -8   4       12.65        6.77      5.79 o
   3  -8   4        1.57        6.08      8.74 o
  -4  -7   4       72.39       49.63     15.45 o
  -3  -7   4      294.61      269.32     31.48 o
  -2  -7   4      121.96      130.30     30.11 o
  -1  -7   4       26.86       23.43     11.62 o
   0  -7   4       36.20       42.51     15.05 o
   1  -7   4       83.54       72.35     20.83 o
   2  -7   4      974.96     1029.24     61.07 o
   3  -7   4      309.87      339.77     34.72 o
   4  -7   4       18.41       -1.81     24.08 o
  -5  -6   4       10.99       13.13      7.33 o
  -4  -6   4       37.05       49.28     13.33 o
  -3  -6   4       20.93       20.52      9.73 o
  -2  -6   4       52.42       71.86     21.87 o
  -1  -6   4      154.51      162.09     31.40 o
   0  -6   4      986.56      919.01     71.48 o
   1  -6   4      289.49      293.95     38.78 o
   2  -6   4       53.04       54.97      8.36 o
   3  -6   4       75.38       73.90     15.15 o
   4  -6   4        0.15       -0.82      7.32 o
   5  -6   4      336.60      371.11     72.78 o
  -6  -5   4      115.52      130.84     32.23 o
  -5  -5   4       21.72       39.18     11.49 o
  -4  -5   4        0.47       -0.57      7.88 o
  -3  -5   4      265.13      221.75     38.36 o
  -2  -5   4      583.99      524.95     54.77 o
  -1  -5   4      527.70      514.73     53.64 o
   0  -5   4       18.87       14.84      7.87 o
   1  -5   4      447.01      496.27     42.74 o
   2  -5   4      204.88      184.87     15.43 o
   3  -5   4     1283.02     1294.36     61.24 o
   4  -5   4      298.14      315.22     26.28 o
   5  -5   4      155.89      181.60     33.59 o
   6  -5   4       25.87       51.35     36.86 o
  -6  -4   4       20.93       21.21     14.46 o
  -5  -4   4       33.35       21.70      8.74 o
  -4  -4   4       27.77       15.05      6.17 o
  -3  -4   4      579.31      608.25     57.49 o
  -2  -4   4       43.41       62.31     17.92 o
  -1  -4   4       61.93       66.68      9.28 o
   0  -4   4      827.27      815.93     60.66 o
   1  -4   4     2146.30     1856.86     39.85 o
   2  -4   4     2164.77     2129.51     73.92 o
   3  -4   4      881.61      889.26     42.19 o
   4  -4   4       50.90       48.15      9.44 o
   5  -4   4      100.61      125.93     27.81 o
   6  -4   4      498.47      661.94    100.73 o
  -6  -3   4       18.15       31.01     16.33 o
  -5  -3   4      344.65      401.75     33.12 o
  -4  -3   4        0.07        1.94      3.30 o
  -3  -3   4        6.98        2.23      3.94 o
  -2  -3   4      352.68      314.19     38.66 o
  -1  -3   4     1327.44     1220.82     72.24 o
   0  -3   4     3464.38     3454.85     77.50 o
   1  -3   4      215.82      202.05     29.29 o
   2  -3   4      188.11      196.21     17.77 o
   3  -3   4      757.38      733.57     36.68 o
   4  -3   4      811.25      816.69     40.47 o
   5  -3   4      491.92      529.25     38.47 o
   6  -3   4      414.52      469.36     73.56 o
   7  -3   4        2.27       -0.38      5.13 o
  -6  -2   4       10.65       36.86     20.34 o
  -5  -2   4      268.23      240.66     30.47 o
  -4  -2   4      100.34       75.55     12.77 o
  -3  -2   4      671.94      651.15     52.96 o
  -2  -2   4     3272.96     2954.17    109.47 o
  -1  -2   4      112.20      118.03     22.60 o
   0  -2   4       41.89       42.21      7.65 o
   1  -2   4      339.69      336.10     19.33 o
   2  -2   4      816.94      804.64     34.72 o
   3  -2   4     3592.48     3588.75    104.98 o
   4  -2   4      701.12      727.59     39.28 o
   5  -2   4       91.86       98.58     17.55 o
   6  -2   4      159.67      137.67     37.01 o
   7  -2   4      164.96      225.76     52.59 o
  -6  -1   4        2.32        2.70      2.57 o
  -5  -1   4      370.87      352.50     30.21 o
  -4  -1   4      656.15      715.13     29.98 o
  -3  -1   4        1.66       10.30      4.75 o
  -2  -1   4      244.43      245.56     17.28 o
  -1  -1   4      172.20      172.23     26.10 o
   0  -1   4     3077.16     2672.40   1498.50 o
   1  -1   4     6082.36     6219.57    113.26 o
   2  -1   4       86.49       71.33      8.23 o
   3  -1   4       32.25       34.85      6.04 o
   4  -1   4      557.22      553.19     38.01 o
   5  -1   4      124.36      124.58     18.16 o
   6  -1   4      764.66      721.85     85.01 o
   7  -1   4      444.34      413.01     67.60 o
   8  -1   4        4.62       -4.65     14.11 o
  -6   0   4        7.30       13.34      7.73 o
  -5   0   4       22.46       28.53      8.42 o
  -4   0   4      250.16      237.14     15.08 o
  -3   0   4       20.10        9.79      5.63 o
  -2   0   4     2044.67     2004.97     39.61 o
  -1   0   4     3110.75     3052.57     49.14 o
   0   0   4       17.34       19.38     12.77 o
   1   0   4     1065.23     1084.76     32.87 o
   2   0   4       62.25       58.28      8.52 o
   3   0   4     1972.08     1858.76     53.87 o
   4   0   4     6056.05     5719.23    259.79 o
   5   0   4      770.33      720.04     45.68 o
   6   0   4      121.93      106.44     31.91 o
   7   0   4      346.05      310.31     58.91 o
   8   0   4       39.30       35.57     20.89 o
  -6   1   4        9.10        1.11      4.08 o
  -5   1   4       38.69       30.97      9.17 o
  -4   1   4     1120.15     1209.26     31.36 o
  -3   1   4      510.08      563.45     21.21 o
  -2   1   4       15.01       17.46      3.36 o
  -1   1   4      356.16      402.07     20.06 o
   0   1   4      187.36      219.21     29.83 o
   1   1   4     8048.22     8033.58    129.98 o
   2   1   4     4662.46     4622.63     99.79 o
   3   1   4       46.05       42.16      5.46 o
   4   1   4      602.11      590.52     35.79 o
   5   1   4       78.38       73.53     12.63 o
   6   1   4       17.40       29.66      6.24 o
   7   1   4      500.59      511.84     48.46 o
   8   1   4       81.91       92.69     34.41 o
  -6   2   4      114.99      101.62     19.83 o
  -5   2   4       61.38       81.16     15.92 o
  -4   2   4      315.59      394.70     20.73 o
  -3   2   4      315.69      326.45     14.04 o
  -2   2   4      781.88      850.77     35.26 o
  -1   2   4     7905.94     7793.39     66.06 o
   0   2   4     4286.36     4253.74    111.92 o
   1   2   4      861.11      835.68     18.58 o
   2   2   4     1282.63     1364.98    110.82 o
   3   2   4       18.20       23.15      8.64 o
   4   2   4     2249.40     2024.33     36.18 o
   5   2   4     2222.33     2183.73     51.13 o
   6   2   4       44.40       45.55      8.71 o
   7   2   4      120.27      125.86     29.99 o
   8   2   4       82.60      109.70     23.34 o
  -6   3   4      103.49      142.67     23.86 o
  -5   3   4        0.20        0.46      6.01 o
  -4   3   4      200.34      185.87     24.65 o
  -3   3   4     1249.46     1410.70     60.38 o
  -2   3   4      470.77      485.59     14.49 o
  -1   3   4       19.37       12.31      2.22 o
   0   3   4        3.10        3.11      2.69 o
   1   3   4       33.58       33.90      3.81 o
   2   3   4     5734.82     5519.09    111.70 o
   3   3   4     1052.47      975.83     59.29 o
   4   3   4      120.91      123.79      9.59 o
   5   3   4      571.28      603.89     27.32 o
   6   3   4        2.97        1.67      1.78 o
   7   3   4      165.39      192.64     37.41 o
   8   3   4      304.25      328.74     54.37 o
  -6   4   4      109.18      111.10     32.22 o
  -5   4   4       89.24      105.00     20.12 o
  -4   4   4      289.59      393.50     78.17 o
  -3   4   4      473.49      627.27     37.03 o
  -2   4   4        2.66        1.40      3.35 o
  -1   4   4      290.38      284.00     18.28 o
   0   4   4     2561.28     2518.65     60.18 o
   1   4   4     1357.74     1424.55     35.64 o
   2   4   4     1204.38     1261.25     30.82 o
   3   4   4      111.79      110.24     20.85 o
   4   4   4       15.12       23.47     11.44 o
   5   4   4     1725.83     1822.26     78.13 o
   6   4   4      648.70      658.98     65.02 o
   7   4   4       48.36       53.36     19.35 o
   8   4   4      112.97      115.70     34.60 o
  -5   5   4       38.06       68.30     24.81 o
  -4   5   4        2.58        5.14     19.59 o
  -3   5   4      252.35      261.13     22.89 o
  -2   5   4      545.58      574.27     39.44 o
  -1   5   4      995.14     1040.42     55.27 o
   0   5   4      810.70      894.69     28.89 o
   1   5   4        8.46        3.82      5.39 o
   2   5   4      247.06      251.48     15.94 o
   3   5   4     2195.55     2156.54     92.34 o
   4   5   4      469.62      423.55     44.31 o
   5   5   4      538.59      554.45     55.21 o
   6   5   4      138.32      141.15     30.61 o
   7   5   4       11.13       21.95     17.12 o
   8   5   4       81.91      130.79     35.00 o
  -5   6   4       51.66       82.85     20.70 o
  -4   6   4       41.72       54.36     15.33 o
  -3   6   4      471.55      549.02     44.83 o
  -2   6   4      319.38      403.37     52.12 o
  -1   6   4       37.86       33.80     17.38 o
   0   6   4      492.52      506.29     30.00 o
   1   6   4      829.04      841.61     48.27 o
   2   6   4     1405.66     1502.60     59.92 o
   3   6   4     1570.33     1730.16     88.60 o
   4   6   4       15.34       20.36     11.64 o
   5   6   4        2.00        4.28      6.53 o
   6   6   4      421.79      531.79     59.61 o
   7   6   4       64.95       74.42     25.84 o
  -4   7   4       11.45        0.54      6.06 o
  -3   7   4       24.12       11.23     11.12 o
  -2   7   4      198.86      184.22     37.85 o
  -1   7   4      156.78      201.97     18.71 o
   0   7   4      681.72      777.34     40.56 o
   1   7   4      197.84      227.03     23.68 o
   2   7   4       21.22       47.67     40.07 o
   3   7   4       24.85       29.00     11.94 o
   4   7   4       45.43       52.59     17.99 o
   5   7   4       42.08       41.57     17.42 o
   6   7   4      256.72      309.65     49.20 o
   7   7   4       14.48       31.50     16.21 o
  -4   8   4       43.75       25.15     15.45 o
  -3   8   4      117.39      103.88     32.04 o
  -2   8   4      347.56      378.17     42.60 o
  -1   8   4       43.48       38.99     19.29 o
   0   8   4       24.53       18.36     15.38 o
   1   8   4       90.65       88.10     15.50 o
   2   8   4       64.68       95.96     17.72 o
   3   8   4      555.17      594.07     56.65 o
   4   8   4      382.94      435.65     52.28 o
   5   8   4        0.96        1.54     10.30 o
   6   8   4       19.75        9.86     11.26 o
   7   8   4       48.02       77.60     27.19 o
  -3   9   4        4.60       -5.92     32.06 o
  -2   9   4        3.50       -9.46      9.15 o
  -1   9   4       24.67       22.91     18.29 o
   0   9   4      104.20       89.53     15.64 o
   1   9   4      392.53      357.98     33.01 o
   2   9   4       49.66       74.12     16.20 o
   3   9   4       24.00       28.29     11.62 o
   4   9   4       69.94       82.02     24.14 o
   5   9   4       16.36       25.00     14.86 o
   6   9   4       65.67       59.84     23.67 o
  -1  10   4      101.68      116.97     35.25 o
   0  10   4        5.95       11.20      6.05 o
   1  10   4       15.70       16.48     13.88 o
   2  10   4        7.42        5.10     36.53 o
   3  10   4       34.52       46.26     17.86 o
   4  10   4      188.38      219.92     40.60 o
   5  10   4       23.16       35.07     16.76 o
   1  11   4       80.95       79.17     31.97 o
   2  11   4       88.53       86.42     24.07 o
   3  11   4        1.35       -2.72      6.45 o
  -2  -8   5       70.51       57.43     22.62 o
  -1  -8   5       74.35      109.61     31.24 o
   0  -8   5        9.37       -3.56      8.28 o
   1  -8   5        1.64        4.66      3.83 o
   2  -8   5      446.38      514.33     47.39 o
   3  -8   5      291.06      320.84     48.10 o
  -4  -7   5       35.18       53.53     16.14 o
  -3  -7   5       60.03       86.16     27.66 o
  -2  -7   5        0.39       -1.82      4.82 o
  -1  -7   5       50.77       71.89     25.00 o
   0  -7   5      360.42      405.47     53.99 o
   1  -7   5      351.02      361.56     50.07 o
   2  -7   5      319.57      331.75     36.46 o
   3  -7   5        1.02       -1.91      7.10 o
   4  -7   5       35.52        8.16      8.39 o
  -4  -6   5        2.51       -8.96      5.97 o
  -3  -6   5       61.94       47.69     19.49 o
  -2  -6   5      123.43      128.47     31.52 o
  -1  -6   5      632.59      646.04     66.79 o
   0  -6   5      514.47      506.78     58.48 o
   1  -6   5       90.74       97.91     25.37 o
   2  -6   5        1.00       -4.03      6.90 o
   3  -6   5      674.05      735.96     69.43 o
   4  -6   5      302.71      339.28     34.67 o
   5  -6   5      214.64      225.24     55.86 o
  -5  -5   5       52.26       32.60     11.63 o
  -4  -5   5       21.21       19.08      8.77 o
  -3  -5   5      207.29      228.92     40.90 o
  -2  -5   5       57.21       80.16     23.51 o
  -1  -5   5       87.79       71.25     21.20 o
   0  -5   5       11.36       10.78      6.84 o
   1  -5   5       87.48       95.24     23.00 o
   2  -5   5      657.70      647.37     45.60 o
   3  -5   5      865.44      885.70     71.50 o
   4  -5   5       30.67       23.25      7.37 o
   5  -5   5       13.37       33.64     16.19 o
   6  -5   5      222.85      378.63    120.26 o
  -5  -4   5       76.84       76.74     22.78 o
  -4  -4   5       17.05       23.74      8.07 o
  -3  -4   5       16.98       20.51     13.02 o
  -2  -4   5      146.99      136.08     28.51 o
  -1  -4   5      224.53      231.14     34.17 o
   0  -4   5     2669.86     2385.78    115.86 o
   1  -4   5      883.32      841.65     69.35 o
   2  -4   5      176.33      142.82     21.64 o
   3  -4   5      125.32      127.35     15.64 o
   4  -4   5      471.06      488.62     33.90 o
   5  -4   5      309.94      315.26     43.34 o
   6  -4   5      481.25      481.50     76.89 o
  -6  -3   5        6.34        8.92     17.25 o
  -5  -3   5       14.80       15.64      7.71 o
  -4  -3   5       46.86       28.18      7.87 o
  -3  -3   5       73.05       80.62     22.31 o
  -2  -3   5      737.51      714.04     62.66 o
  -1  -3   5       39.85       36.15      7.47 o
   0  -3   5        3.77        9.95      3.69 o
   1  -3   5      217.89      231.78     23.72 o
   2  -3   5      164.04      174.32     17.72 o
   3  -3   5     2403.78     2388.56     70.41 o
   4  -3   5     1292.02     1327.01     55.57 o
   5  -3   5       30.51       32.47     10.57 o
   6  -3   5       30.84       30.11     18.09 o
   7  -3   5       76.58      142.09     43.69 o
  -6  -2   5       16.85       18.72     19.64 o
  -5  -2   5      114.72      102.06     18.51 o
  -4  -2   5      198.05      183.28     19.82 o
  -3  -2   5       32.79       27.47     12.16 o
  -2  -2   5      126.09      119.23     25.27 o
  -1  -2   5       95.64       71.07     16.19 o
   0  -2   5      615.04      485.93     96.89 o
   1  -2   5     5669.82     5524.41    122.63 o
   2  -2   5      157.48      137.65     14.31 o
   3  -2   5      224.19      248.95     27.88 o
   4  -2   5      180.25      229.38     29.59 o
   5  -2   5       42.55       51.17     13.50 o
   6  -2   5      237.66      246.48     52.35 o
   7  -2   5      276.58      331.01     64.58 o
  -6  -1   5        5.43       31.90     19.64 o
  -5  -1   5       23.55       89.84     32.77 o
  -4  -1   5       81.32       72.98     10.28 o
  -3  -1   5       51.67       37.85      7.23 o
  -2  -1   5      569.67      524.45     41.55 o
  -1  -1   5     1554.53     1563.38     90.70 o
   0  -1   5        4.93        7.87      1.82 o
   1  -1   5        4.08        2.23      3.34 o
   2  -1   5       48.28       50.93      5.92 o
   3  -1   5        7.90        3.42      6.90 o
   4  -1   5     2475.58     2451.39     96.56 o
   5  -1   5      221.30      210.17     25.78 o
   6  -1   5       31.77       41.54     20.92 o
   7  -1   5      105.18       76.75     29.89 o
  -6   0   5        4.38       -4.88      8.11 o
  -5   0   5        7.89        1.55      7.12 o
  -4   0   5      170.79      171.57     13.43 o
  -3   0   5      170.62      202.56     16.51 o
  -2   0   5      138.13      146.83      9.93 o
  -1   0   5       13.59        8.81      4.98 o
   0   0   5      135.95      126.36     13.64 o
   1   0   5     1678.33     1852.02     51.64 o
   2   0   5     6916.12     7240.27     75.94 o
   3   0   5       36.21       39.35     11.09 o
   4   0   5       53.68       49.82     13.08 o
   5   0   5      249.69      258.46     30.27 o
   6   0   5       55.78       49.33     13.16 o
   7   0   5      379.26      370.93     66.18 o
   8   0   5       68.25       53.36     25.27 o
  -6   1   5        5.32      -16.82     17.75 o
  -5   1   5        0.43       -0.11      7.90 o
  -4   1   5      103.10      149.17     19.43 o
  -3   1   5        4.49        5.25      2.93 o
  -2   1   5       72.41       86.21      9.28 o
  -1   1   5      406.59      427.86     49.06 o
   0   1   5     1257.52     1218.91     55.07 o
   1   1   5      153.24      126.18      9.90 o
   2   1   5      204.53      223.38     15.20 o
   3   1   5      281.31      248.60     30.83 o
   4   1   5      181.54      158.44     29.90 o
   5   1   5     1940.88     1788.97    101.39 o
   6   1   5       20.31       29.42     11.47 o
   7   1   5        6.26       14.55     18.58 o
   8   1   5       42.70       66.26     30.13 o
  -6   2   5       33.13       46.81     16.85 o
  -5   2   5        0.83       -1.45      5.16 o
  -4   2   5       54.19       35.87     10.24 o
  -3   2   5      215.85      217.10     23.44 o
  -2   2   5      622.78      730.00     43.72 o
  -1   2   5     1978.34     2061.36     42.93 o
   0   2   5        4.53        2.62      2.35 o
   1   2   5      425.29      413.28     21.10 o
   2   2   5     1436.62     1320.08     29.28 o
   3   2   5     2312.07     2259.50     71.56 o
   4   2   5        7.21       11.85      6.77 o
   5   2   5       81.86       87.79     15.44 o
   6   2   5       19.03        8.74      4.42 o
   7   2   5        0.88       -3.26      7.37 o
   8   2   5       85.48       92.15     24.92 o
  -6   3   5       26.37       22.72     15.39 o
  -5   3   5        0.38       -5.97      5.75 o
  -4   3   5       38.99       36.54     15.23 o
  -3   3   5      290.49      374.19     41.24 o
  -2   3   5       28.18       22.59      4.44 o
  -1   3   5        4.76        1.91      3.52 o
   0   3   5      296.90      315.58     16.80 o
   1   3   5      879.32      854.66     28.55 o
   2   3   5     1071.47     1096.01     61.83 o
   3   3   5       39.20       52.43     13.97 o
   4   3   5      594.29      604.11     54.84 o
   5   3   5      107.73      106.99     22.64 o
   6   3   5      375.24      337.50     45.95 o
   7   3   5        6.36        4.67      8.33 o
   8   3   5       47.50       32.19     15.45 o
  -5   4   5        3.47       11.81     10.19 o
  -4   4   5        0.24       -1.58      3.38 o
  -3   4   5       32.39       19.03      7.74 o
  -2   4   5        4.32        2.29      2.71 o
  -1   4   5      263.08      265.89     14.29 o
   0   4   5      612.05      610.46     30.97 o
   1   4   5      690.11      698.59     28.86 o
   2   4   5      451.88      482.99     20.97 o
   3   4   5      287.78      249.25     12.66 o
   4   4   5      258.74      235.91     34.25 o
   5   4   5      143.00      129.38     27.47 o
   6   4   5      176.05      173.21     35.56 o
   7   4   5        1.58        4.61      7.73 o
   8   4   5       12.82       10.01     10.98 o
  -5   5   5       12.12       11.38     11.58 o
  -4   5   5        0.30        7.26     20.42 o
  -3   5   5       90.76       99.15     13.65 o
  -2   5   5       38.11       37.01      8.25 o
  -1   5   5      149.19      159.53     15.87 o
   0   5   5        6.21        4.23      2.91 o
   1   5   5       76.05       78.38     11.90 o
   2   5   5      527.93      554.08     23.87 o
   3   5   5      857.27      944.98     30.64 o
   4   5   5        1.06       -2.84      6.15 o
   5   5   5       69.85       79.31     21.94 o
   6   5   5       51.16       56.07     20.19 o
   7   5   5        9.64       -0.75      7.60 o
   8   5   5        6.61       13.06     16.35 o
  -4   6   5       14.47       15.02     26.23 o
  -3   6   5        0.18       -1.79      9.96 o
  -2   6   5       11.14        8.85      4.18 o
  -1   6   5       60.93       26.69      5.35 o
   0   6   5      771.91      856.22     41.99 o
   1   6   5      273.29      273.77     24.41 o
   2   6   5      186.30      182.56     21.78 o
   3   6   5       11.85       10.54      3.54 o
   4   6   5      106.18      108.30     24.59 o
   5   6   5       23.35       20.64     12.58 o
   6   6   5       50.13       47.94     19.36 o
   7   6   5        7.31        5.90      5.54 o
  -4   7   5        2.16        2.70     13.28 o
  -3   7   5       12.50      -14.44     15.05 o
  -2   7   5      131.90      160.18     35.03 o
  -1   7   5        1.18       -3.00     10.77 o
   0   7   5       64.16       55.51     11.17 o
   1   7   5        1.45       -2.12     11.33 o
   2   7   5        4.57        5.57     24.37 o
   3   7   5      243.11      233.50     33.84 o
   4   7   5       70.03       71.15     19.47 o
   5   7   5       53.29       58.53     20.58 o
   6   7   5        0.11       -4.09      7.19 o
   7   7   5        9.04       17.43      7.71 o
  -3   8   5        0.46      -31.57     22.11 o
  -2   8   5        3.45      -11.91      9.71 o
  -1   8   5       37.38       48.34     24.99 o
   0   8   5        7.78       -0.94     16.09 o
   1   8   5      188.82      191.04     23.09 o
   2   8   5       11.22       27.31     29.70 o
   3   8   5      170.75      161.91     30.12 o
   4   8   5        1.43       10.96      9.38 o
   5   8   5        0.16        2.67      5.79 o
   6   8   5        3.47        8.09      4.09 o
   7   8   5        4.93        5.88     11.02 o
  -2   9   5        8.90        5.63      5.97 o
  -1   9   5       38.08       51.47     23.69 o
   0   9   5        7.84        0.49     12.83 o
   1   9   5        0.02       -1.73      7.05 o
   2   9   5        6.90       38.48     33.28 o
   3   9   5       16.11       14.85     11.99 o
   4   9   5      167.02      158.72     34.18 o
   5   9   5       18.55       27.76     14.93 o
   6   9   5        0.22       -2.63      5.64 o
  -1  10   5        0.67      -19.23     22.65 o
   0  10   5       58.29       72.20     24.62 o
   1  10   5        7.26        4.83      4.63 o
   2  10   5       40.76       32.72     19.87 o
   3  10   5        0.89        2.07      7.53 o
   4  10   5        0.06        5.22      6.64 o
   5  10   5        0.36       36.69     20.37 o
   1  11   5       30.87       66.90     28.80 o
   2  11   5        2.25       11.81     40.79 o
   3  11   5       16.29       14.84     10.43 o
  -1  -8   6        6.41       -2.00     11.91 o
   0  -8   6       48.08       66.83     26.39 o
   1  -8   6       68.46       62.72     16.17 o
  -3  -7   6        1.73        9.67      4.56 o
  -2  -7   6       10.39        0.28      5.69 o
  -1  -7   6       71.72       95.43     29.75 o
   0  -7   6      162.43      176.42     36.94 o
   1  -7   6       61.22       55.98     14.00 o
   2  -7   6      119.62      141.68     24.51 o
   3  -7   6       32.87       24.80     11.20 o
  -4  -6   6       12.57        3.93      8.43 o
  -3  -6   6       68.75       81.78     27.66 o
  -2  -6   6       32.47       32.70     15.94 o
  -1  -6   6       54.93       57.06     23.78 o
   0  -6   6        9.89       21.70     12.91 o
   1  -6   6       77.75       88.75     18.23 o
   2  -6   6      129.19      138.06     22.62 o
   3  -6   6      307.99      324.52     37.10 o
   4  -6   6        2.34        5.22      7.86 o
  -4  -5   6        0.32       -3.95      8.27 o
  -3  -5   6       12.41       -9.71     11.49 o
  -2  -5   6        1.24        5.39      9.34 o
  -1  -5   6        0.73        4.70      9.44 o
   0  -5   6      195.84      197.21     36.48 o
   1  -5   6      150.66      146.66     21.92 o
   2  -5   6      370.66      402.52     64.77 o
   3  -5   6      100.70       85.91     16.98 o
   4  -5   6       11.16        6.10      4.32 o
   5  -5   6       30.71       41.90     19.18 o
  -5  -4   6        3.63        3.61      4.86 o
  -4  -4   6        1.28      -11.40      8.58 o
  -3  -4   6       16.51       24.15     14.20 o
  -2  -4   6      164.47      189.73     37.62 o
  -1  -4   6        1.67       -6.93      9.51 o
   0  -4   6      215.85      215.91     38.42 o
   1  -4   6        7.71        4.78      7.36 o
   2  -4   6        7.50        8.12      7.19 o
   3  -4   6      219.65      214.51     27.76 o
   4  -4   6      352.88      381.35     31.57 o
   5  -4   6       41.12       41.17     12.02 o
   6  -4   6        9.85        3.86      6.95 o
  -5  -3   6        0.80       -0.73      3.32 o
  -4  -3   6       14.81       12.73      9.94 o
  -3  -3   6        1.04        0.51      8.32 o
  -2  -3   6        5.47       -2.55      9.42 o
  -1  -3   6       63.15       58.57     19.02 o
   0  -3   6        7.54       10.62      5.01 o
   1  -3   6     1143.53     1213.18     58.65 o
   2  -3   6      441.63      449.31     37.15 o
   3  -3   6      159.95      171.69     19.38 o
   4  -3   6        8.45       12.72      6.80 o
   5  -3   6        2.62        0.62      4.24 o
   6  -3   6       44.78       43.28     23.56 o
  -4  -2   6        0.08        2.21      2.44 o
  -3  -2   6       86.14      100.88     24.78 o
  -2  -2   6       53.84       35.29     13.08 o
  -1  -2   6      319.65      316.22     45.64 o
   0  -2   6       51.95       44.22     16.85 o
   1  -2   6       28.78       36.16      9.33 o
   2  -2   6      132.11      127.50     14.69 o
   3  -2   6      171.74      190.06     21.04 o
   4  -2   6      384.70      435.76     34.83 o
   5  -2   6      168.17      194.85     27.40 o
   6  -2   6       47.77       45.20     25.09 o
   7  -2   6        0.86        4.89     12.70 o
  -5  -1   6        5.30       23.13     18.60 o
  -4  -1   6       45.74       31.07      8.13 o
  -3  -1   6       56.44       62.11     20.27 o
  -2  -1   6      129.54      128.86     27.40 o
  -1  -1   6        5.91        9.25      8.36 o
   0  -1   6      679.59      666.48     21.21 o
   1  -1   6       56.96       46.85      7.96 o
   2  -1   6      576.62      533.07     55.30 o
   3  -1   6      114.48      124.41     18.27 o
   4  -1   6       69.80       49.30     19.48 o
   5  -1   6      117.00      137.00     23.04 o
   6  -1   6      118.28       92.77     30.69 o
   7  -1   6       58.71       47.84     19.90 o
  -5   0   6        0.21        1.88      9.91 o
  -4   0   6       22.39       33.67     18.36 o
  -3   0   6       32.92       17.90     20.76 o
  -2   0   6      153.27      144.54     28.32 o
  -1   0   6       63.28       56.21     21.15 o
   0   0   6       85.51      106.69     14.05 o
   1   0   6      271.96      275.01     19.26 o
   2   0   6        0.13       -0.34      2.61 o
   3   0   6      589.03      587.53     29.75 o
   4   0   6      220.79      207.18     16.20 o
   5   0   6      250.89      252.73     31.51 o
   6   0   6       70.01       73.38     17.27 o
   7   0   6        4.22       -6.91     15.77 o
  -5   1   6       37.07       38.58     16.35 o
  -4   1   6        4.81        4.75      5.64 o
  -3   1   6        8.01        5.10      5.06 o
  -2   1   6        2.63       10.14     16.49 o
  -1   1   6      127.68      153.45     31.76 o
   0   1   6      112.05      118.14     15.99 o
   1   1   6      573.07      536.86     33.86 o
   2   1   6       19.91       15.79      8.22 o
   3   1   6      503.12      467.44     53.22 o
   4   1   6      487.08      441.39     27.32 o
   5   1   6      117.13      112.24     28.81 o
   6   1   6       40.40       62.93     16.87 o
   7   1   6       17.50       13.51     11.80 o
   8   1   6       38.65       60.70     28.90 o
  -5   2   6        0.85       -8.76     14.17 o
  -4   2   6        6.46        0.79      7.55 o
  -3   2   6        1.64       10.18      4.98 o
  -2   2   6      146.32      125.18     21.42 o
  -1   2   6       12.74       15.13      4.33 o
   0   2   6       72.32       86.76      8.66 o
   1   2   6       26.77       39.33      5.12 o
   2   2   6      554.72      534.46     22.52 o
   3   2   6       28.44       30.96     13.43 o
   4   2   6      620.87      575.31     57.02 o
   5   2   6       98.35       83.57     17.76 o
   6   2   6        2.27        3.30      5.60 o
   8   2   6        7.73       27.97     22.53 o
  -5   3   6        0.11       -0.37      3.18 o
  -4   3   6        8.61      -10.95     14.18 o
  -3   3   6       48.01       28.04      6.48 o
  -2   3   6       86.36       58.07     13.02 o
  -1   3   6      296.86      335.17     17.09 o
   0   3   6      312.58      283.63     14.78 o
   1   3   6      145.91      138.35     13.29 o
   2   3   6       96.92       76.26      8.59 o
   3   3   6       14.03        7.92      5.10 o
   4   3   6       23.96       28.14     14.11 o
   5   3   6      165.07      168.78     31.17 o
   6   3   6        0.52        4.71      5.28 o
   7   3   6       63.85       80.89     17.69 o
   8   3   6        0.15      -25.89     20.24 o
  -5   4   6        0.57        3.32      7.54 o
  -4   4   6        9.73       13.42      8.89 o
  -3   4   6       51.89       52.10     13.12 o
  -2   4   6       43.10       34.04      8.28 o
  -1   4   6      177.97      161.13     12.09 o
   0   4   6       41.31       39.65      7.56 o
   1   4   6       64.90       60.26      9.88 o
   2   4   6       15.23       18.94     26.54 o
   3   4   6      296.69      256.95     33.28 o
   4   4   6       95.31       63.93     18.73 o
   5   4   6       86.06       67.13     19.71 o
   6   4   6        4.88       -2.79     11.50 o
   7   4   6        3.80        5.25      5.88 o
   8   4   6       20.68       21.88     10.17 o
  -4   5   6        4.98       -3.27      7.58 o
  -3   5   6        0.31        7.10      6.09 o
  -2   5   6        9.94        9.30      3.93 o
  -1   5   6       19.50       20.94      3.40 o
   0   5   6      254.07      256.55     25.64 o
   1   5   6       52.49       26.33     11.46 o
   2   5   6       98.33      100.31     11.53 o
   3   5   6        3.36        5.62      3.95 o
   4   5   6        0.36       -5.64      8.10 o
   5   5   6       46.25       17.88     12.43 o
   6   5   6      163.40      172.00     36.07 o
   7   5   6        3.28       10.32      7.29 o
  -4   6   6       17.93       20.91     13.40 o
  -3   6   6        2.70       18.75      8.89 o
  -2   6   6       97.55      102.06     14.44 o
  -1   6   6        1.35       -4.04      2.69 o
   0   6   6       58.36       73.94     12.93 o
   1   6   6        8.35        3.84      4.00 o
   2   6   6       74.79      105.56     18.54 o
   3   6   6      235.75      221.05     34.05 o
   4   6   6      233.11      256.06     39.17 o
   5   6   6       29.16       35.89     16.74 o
   6   6   6        7.54        4.58      4.36 o
   7   6   6        3.16        8.93     12.41 o
  -3   7   6        0.21       -8.64     10.36 o
  -2   7   6       63.43       52.82     12.49 o
  -1   7   6       25.55       23.72     10.27 o
   0   7   6        0.88        9.29      4.93 o
   1   7   6      331.84      353.98     31.34 o
   2   7   6       71.62       89.14     17.29 o
   3   7   6       37.91       51.41     17.07 o
   4   7   6        0.23       -0.09      4.18 o
   5   7   6       33.43       22.05     14.95 o
   6   7   6       35.76       17.45     10.35 o
   7   7   6       37.32       46.12     24.31 o
  -3   8   6        7.02        4.25      5.62 o
  -2   8   6        8.66       -1.29     10.98 o
  -1   8   6        8.12        7.70      8.39 o
   0   8   6        1.53      -21.39     23.11 o
   1   8   6       74.87      100.53     17.31 o
   2   8   6      164.42      186.00     26.60 o
   3   8   6      170.69      195.66     34.37 o
   4   8   6       38.12       26.00     13.34 o
   5   8   6       18.48       24.12     11.54 o
   6   8   6        0.18        7.52     11.53 o
  -2   9   6        7.46       11.63     10.34 o
  -1   9   6       27.16       47.06     25.01 o
   0   9   6       32.72       23.51      6.25 o
   1   9   6       18.50       14.36      7.74 o
   2   9   6       63.05       62.90     36.25 o
   3   9   6       24.10       23.05     11.10 o
   4   9   6       98.61      102.05     26.89 o
   5   9   6        0.02      -14.32     12.44 o
   6   9   6        6.10        7.42     10.83 o
   0  10   6        0.69      -19.17     18.84 o
   1  10   6       27.38       35.04     22.68 o
   2  10   6       81.95       87.18     40.58 o
   3  10   6       20.92       25.13     12.44 o
   4  10   6        2.35      -19.24     13.97 o
   5  10   6       48.33       49.43     21.51 o
  -1  -7   7        5.77       -2.23      3.87 o
   0  -7   7       16.50       15.11     12.53 o
   1  -7   7        0.03        3.55     13.61 o
   2  -7   7       37.18       50.02     15.62 o
  -2  -6   7        4.26       -7.62     12.38 o
  -1  -6   7        6.36       33.42     20.48 o
   0  -6   7       98.31       77.09     25.32 o
   1  -6   7      171.05      199.89     29.24 o
   2  -6   7       12.29       22.31     10.87 o
   3  -6   7       92.49      103.70     20.18 o
   4  -6   7       21.11       13.50      8.38 o
  -3  -5   7        0.57        5.75     11.71 o
  -2  -5   7       67.12       57.66     24.07 o
  -1  -5   7       42.20       59.70     22.67 o
   0  -5   7        2.19       -0.34      6.51 o
   1  -5   7       76.83       69.18     15.07 o
   2  -5   7       52.15       53.68     24.08 o
   3  -5   7      106.90      108.55     21.26 o
   4  -5   7      225.40      204.92     32.57 o
   5  -5   7        0.55       58.57     37.96 o
  -4  -4   7        0.86       -9.31      8.06 o
  -3  -4   7        2.81        5.66      5.76 o
  -2  -4   7        7.17        6.40      9.84 o
  -1  -4   7      232.80      190.82     38.33 o
   0  -4   7      123.85      126.68     31.90 o
   1  -4   7      155.11      170.21     24.00 o
   2  -4   7      165.41      161.33     24.20 o
   3  -4   7        0.99        2.63      6.66 o
   4  -4   7       77.03       71.59     16.50 o
   5  -4   7       72.77       77.15     17.58 o
  -4  -3   7        3.40       -0.18      8.52 o
  -3  -3   7        8.07       17.72     13.77 o
  -2  -3   7       37.12       22.07     11.90 o
  -1  -3   7      151.51      139.70     32.88 o
   0  -3   7      176.31      173.97     21.27 o
   1  -3   7      177.43      185.78     23.44 o
   2  -3   7      142.37      147.34     21.01 o
   3  -3   7       57.13       66.53     12.39 o
   4  -3   7      270.58      303.48     29.10 o
   5  -3   7      200.79      203.77     29.85 o
   6  -3   7       12.21        9.59     13.87 o
  -5  -2   7        0.41        4.71      9.75 o
  -4  -2   7        3.51       -2.48      6.78 o
  -3  -2   7        2.11        4.74      8.12 o
  -2  -2   7       76.40       82.95     23.88 o
  -1  -2   7       48.51       44.47     15.99 o
   0  -2   7      336.37      365.59     26.65 o
   1  -2   7       14.99        7.35      7.72 o
   2  -2   7      469.61      509.15     29.76 o
   3  -2   7      291.56      314.15     27.19 o
   4  -2   7      143.66      159.09     25.26 o
   5  -2   7       34.74       21.26     18.85 o
   6  -2   7       74.51       74.64     30.28 o
  -5  -1   7        2.88       24.35     19.39 o
  -4  -1   7       43.11       53.72     51.72 o
  -3  -1   7        0.78        1.32      4.69 o
  -2  -1   7        2.68      -11.12     12.66 o
  -1  -1   7      190.33      166.17     35.18 o
   0  -1   7       87.00      101.91      7.92 o
   1  -1   7      364.86      385.60     51.23 o
   2  -1   7      189.54      187.64     21.53 o
   3  -1   7      439.86      472.98     39.74 o
   4  -1   7        9.11        5.06      4.65 o
   5  -1   7      140.15      141.59     24.07 o
   6  -1   7       32.88       21.21      7.97 o
   7  -1   7       74.09       59.36     26.72 o
  -5   0   7        0.05        1.30      5.41 o
  -4   0   7       44.00       44.09     12.94 o
  -3   0   7        3.77        1.19      9.65 o
  -2   0   7       13.13        4.35      3.60 o
  -1   0   7      467.04      462.60     62.63 o
   0   0   7       11.34       12.57     10.08 o
   1   0   7      557.50      586.11     24.48 o
   2   0   7      123.95      148.78     18.64 o
   3   0   7      104.47      102.89     12.80 o
   4   0   7      180.61      156.87     23.85 o
   5   0   7      171.39      197.64     29.30 o
   6   0   7       37.16       29.36     12.62 o
   7   0   7        0.12       -0.56      7.15 o
  -5   1   7        0.20       -2.02      3.64 o
  -4   1   7       29.72       22.00     10.42 o
  -3   1   7       98.98      114.43     20.87 o
  -2   1   7       22.95       19.15      9.98 o
  -1   1   7       63.05       68.99     24.16 o
   0   1   7      129.67      137.16     18.91 o
   1   1   7      149.02      166.67     13.45 o
   2   1   7     1589.55     1291.33    194.87 o
   3   1   7      328.31      287.05     46.84 o
   4   1   7       54.79       53.04     20.44 o
   5   1   7      294.37      272.81     34.37 o
   6   1   7      135.56      126.78     25.06 o
   7   1   7       45.21       65.17     26.31 o
  -5   2   7        7.07       10.70      9.86 o
  -4   2   7        0.70       -5.06     13.07 o
  -3   2   7       36.52       33.47     10.59 o
  -2   2   7      120.54      111.74     21.33 o
  -1   2   7      232.81      232.47     29.24 o
   0   2   7     1140.07     1189.29     31.15 o
   1   2   7       32.86       44.03      9.12 o
   2   2   7       17.18       19.68      6.81 o
   3   2   7      264.82      287.47     44.46 o
   4   2   7       56.10       76.78     23.73 o
   5   2   7      455.80      410.67     55.27 o
   6   2   7      120.52      118.16     29.77 o
   7   2   7       11.73       53.62     30.55 o
  -4   3   7        0.09       -9.24     12.43 o
  -3   3   7      339.00      285.17     31.46 o
  -2   3   7      325.53      364.28     57.65 o
  -1   3   7       70.67       77.98     15.51 o
   0   3   7      433.54      425.84     21.74 o
   1   3   7        7.65        2.31      5.27 o
   2   3   7      254.82      239.00     18.30 o
   3   3   7     1658.93     1458.35     97.93 o
   4   3   7       30.23       37.43     13.15 o
   5   3   7       10.14       -1.40      4.71 o
   6   3   7       77.61       70.43     16.83 o
   7   3   7        0.35        2.34      4.53 o
  -4   4   7       13.71       31.34     16.79 o
  -3   4   7      100.41      125.50     22.05 o
  -2   4   7       44.90       53.40     13.99 o
  -1   4   7      163.97      130.17     12.07 o
   0   4   7     1010.05      879.75     67.66 o
   1   4   7      924.45      893.05     37.59 o
   2   4   7        0.68       25.41     12.72 o
   3   4   7      104.43       71.96     14.17 o
   4   4   7       11.37        5.80      4.40 o
   5   4   7       32.22       22.66      8.63 o
   6   4   7      482.75      458.35     42.27 o
   7   4   7       60.91       46.88     13.34 o
  -4   5   7       10.02        4.22      6.25 o
  -3   5   7        3.28        2.17      4.96 o
  -2   5   7      279.12      262.04     30.27 o
  -1   5   7       20.63       19.86      4.26 o
   0   5   7      108.38      111.75     14.86 o
   1   5   7      168.31      159.44     15.82 o
   2   5   7      193.60      194.70     24.26 o
   3   5   7      424.30      371.42     43.69 o
   4   5   7      892.06      851.63     71.43 o
   5   5   7       89.87      127.09     28.03 o
   6   5   7      160.35      148.53     33.03 o
   7   5   7       48.63       32.22     17.12 o
  -3   6   7       15.67       13.45     11.58 o
  -2   6   7      175.26      149.82     23.04 o
  -1   6   7        5.13        4.33      2.57 o
   0   6   7        0.68        2.45      3.73 o
   1   6   7     1227.52     1245.67     67.84 o
   2   6   7      281.63      265.87     28.63 o
   3   6   7      130.22      131.65     26.02 o
   4   6   7      291.80      270.24     41.66 o
   5   6   7        0.09      -17.13     13.39 o
   6   6   7       45.52       60.97     24.87 o
   7   6   7      140.75      160.85     37.81 o
  -3   7   7        6.77       14.91     12.96 o
  -2   7   7      137.00      141.72     19.69 o
  -1   7   7      314.00      311.52     47.80 o
   0   7   7       54.45       44.13     12.68 o
   1   7   7      447.63      497.43     38.66 o
   2   7   7      157.82      177.30     24.07 o
   3   7   7        0.03       -1.12      6.45 o
   4   7   7      443.48      431.71     54.11 o
   5   7   7      140.77      173.64     35.50 o
   6   7   7       47.68       65.41     24.54 o
   7   7   7       80.11      112.13     34.47 o
  -2   8   7       73.75      123.30     39.58 o
  -1   8   7      107.80      134.18     20.59 o
   0   8   7        3.35      -23.22     23.65 o
   1   8   7       72.93       67.64     13.94 o
   2   8   7      474.55      395.82     59.34 o
   3   8   7       11.64       10.87      5.50 o
   4   8   7       93.15      127.35     30.65 o
   5   8   7       87.95      100.94     27.42 o
   6   8   7        3.75        9.33     14.41 o
  -1   9   7      100.91      118.88     39.51 o
   0   9   7       46.33        5.00     18.79 o
   1   9   7       24.05        9.98      9.86 o
   2   9   7      129.68      136.04     37.09 o
   3   9   7        1.43        8.07      8.01 o
   4   9   7       12.17       13.08     10.31 o
   5   9   7      127.53      118.86     31.34 o
   1  10   7        2.74       27.94     21.57 o
   2  10   7      150.32      146.79     25.76 o
   3  10   7      168.22      149.83     33.39 o
   4  10   7       36.97       56.52     20.92 o
  -1  -6   8       22.70       43.15     20.78 o
   0  -6   8       26.89       23.28     16.68 o
   1  -6   8        6.95       18.26     12.08 o
   2  -6   8       27.02       37.30     21.19 o
  -2  -5   8       98.27       98.47     31.04 o
  -1  -5   8       11.33       10.28     11.58 o
   0  -5   8        0.60       -4.13      5.50 o
   1  -5   8      308.49      287.21     51.65 o
   2  -5   8      236.62      230.33     45.23 o
   3  -5   8      137.52      133.42     24.25 o
   4  -5   8       30.83       55.26     45.20 o
  -3  -4   8        6.04      -11.83     11.61 o
  -2  -4   8       47.43       54.66     23.20 o
  -1  -4   8      106.59      104.07     30.46 o
   0  -4   8        9.79       10.82     11.41 o
   1  -4   8      154.77      143.70     36.22 o
   2  -4   8        4.21       -2.40     11.29 o
   3  -4   8       25.85       26.14     11.73 o
   4  -4   8      226.81      285.48     68.89 o
   5  -4   8      196.77      227.85     32.85 o
  -3  -3   8        4.77        2.35      8.77 o
  -2  -3   8       86.63       84.69     27.84 o
  -1  -3   8      237.65      262.86     49.32 o
   0  -3   8        5.92       10.02     12.58 o
   1  -3   8       25.34       33.71     20.90 o
   2  -3   8      498.60      536.29     42.87 o
   3  -3   8      243.02      320.13     37.56 o
   4  -3   8      448.26      520.77     40.08 o
   5  -3   8       63.88       79.82     18.96 o
  -4  -2   8       97.11      110.53     31.83 o
  -3  -2   8        7.34       28.60     16.02 o
  -2  -2   8        0.01       -3.20      6.68 o
  -1  -2   8      350.68      328.15     54.11 o
   0  -2   8      212.80      236.05     46.38 o
   1  -2   8      396.96      386.54     61.24 o
   2  -2   8     1026.31     1131.87     97.94 o
   3  -2   8       19.20       24.37     10.09 o
   4  -2   8       30.59       19.47      9.70 o
   5  -2   8      378.45      428.40     45.57 o
   6  -2   8       91.19       94.62     22.09 o
  -4  -1   8       36.32       42.97     14.24 o
  -3  -1   8       76.24       38.11     17.06 o
  -2  -1   8        5.86       -9.84     16.76 o
  -1  -1   8      762.32      731.99     80.55 o
   0  -1   8      474.06      526.01     69.38 o
   1  -1   8        7.65       73.58     34.72 o
   2  -1   8      159.31      168.41     19.83 o
   3  -1   8      323.98      362.00     30.32 o
   4  -1   8      399.22      456.91     43.25 o
   5  -1   8      726.45      761.13     49.05 o
   6  -1   8       11.84        6.59      6.22 o
  -4   0   8       55.92       59.08     25.76 o
  -3   0   8      387.06      326.88     80.92 o
  -2   0   8        4.75        7.56      7.56 o
  -1   0   8       61.38       81.87     14.57 o
   0   0   8      286.94      317.04     24.90 o
   1   0   8        6.63       13.78     11.61 o
   2   0   8      942.33      981.72     47.61 o
   3   0   8      951.20      954.33     56.48 o
   4   0   8        0.81        3.52      2.99 o
   5   0   8       90.16       73.07     18.09 o
   6   0   8      149.60      145.99     27.62 o
   7   0   8       97.51       91.28     35.32 o
  -4   1   8        5.11       -0.57      5.88 o
  -3   1   8      172.00      142.33     45.36 o
  -2   1   8       25.19       35.43     13.13 o
  -1   1   8       23.49       40.79     10.87 o
   0   1   8     1775.91     1931.00     75.62 o
   1   1   8      376.95      488.19     37.40 o
   2   1   8       47.22       50.57     10.72 o
   3   1   8      225.82      221.90     28.51 o
   4   1   8      107.35      119.31     23.29 o
   5   1   8      873.25      898.84     64.96 o
   6   1   8      700.52      667.97     59.20 o
   7   1   8        9.20       14.55     13.31 o
  -4   2   8        2.79      -10.78     13.81 o
  -3   2   8      132.07       96.69     19.40 o
  -2   2   8      269.98      277.06     27.74 o
  -1   2   8        0.62        5.80      5.73 o
   0   2   8      560.22      650.16     37.27 o
   1   2   8      232.44      260.18     22.84 o
   2   2   8       90.54      115.70     16.72 o
   3   2   8     2236.92     1403.95    386.74 o
   4   2   8      968.53      893.60     85.35 o
   5   2   8      179.42      174.40     38.86 o
   6   2   8      238.87      190.12     41.66 o
   7   2   8       36.46       46.04     27.07 o
  -4   3   8        7.03       -5.06     15.15 o
  -3   3   8       50.34       51.68     19.86 o
  -2   3   8      357.01      361.55     38.77 o
  -1   3   8       15.59       11.80      4.16 o
   0   3   8      240.57      256.84     23.25 o
   1   3   8     1594.66     1582.02     54.04 o
   2   3   8      129.54      132.08     26.80 o
   3   3   8      258.71      249.36     43.92 o
   4   3   8       38.20       38.06     15.59 o
   5   3   8        8.92       13.52     14.38 o
   6   3   8      509.98      516.49     68.05 o
   7   3   8      126.13      112.22     29.65 o
  -3   4   8       93.74       91.64     28.57 o
  -2   4   8      461.68      378.61     38.75 o
  -1   4   8      207.66      241.55     24.60 o
   0   4   8       90.06      114.59     16.03 o
   1   4   8      941.44      940.45     41.98 o
   2   4   8       56.45       42.81     14.48 o
   3   4   8      177.08      127.47     30.27 o
   4   4   8     1016.53      878.30     82.17 o
   5   4   8      168.50      166.17     25.19 o
   6   4   8      196.46      211.62     29.67 o
   7   4   8       75.20       58.67     17.22 o
  -3   5   8        1.73       -3.43      8.73 o
  -2   5   8      107.09      120.44     22.42 o
  -1   5   8       95.28      101.33     16.01 o
   0   5   8        0.47        0.78      6.72 o
   1   5   8      309.16      314.24     24.53 o
   2   5   8      511.19      501.30     43.23 o
   3   5   8       90.38       82.10     16.19 o
   4   5   8      365.28      372.73     50.60 o
   5   5   8       35.65       28.52     13.86 o
   6   5   8      154.97      145.76     25.66 o
   7   5   8      298.92      299.54     37.55 o
  -3   6   8        1.65       -1.21      5.93 o
  -2   6   8       86.85       72.88     13.85 o
  -1   6   8      197.47      171.97     21.69 o
   0   6   8       60.34       66.75     12.16 o
   1   6   8      232.82      255.48     31.42 o
   2   6   8      386.17      392.69     36.93 o
   3   6   8       15.23       -3.05      7.05 o
   4   6   8      307.21      276.03     43.34 o
   5   6   8      341.54      338.82     50.21 o
   6   6   8       80.31       96.28     29.32 o
   7   6   8      145.27      149.37     39.46 o
  -2   7   8       50.68       50.92     14.94 o
  -1   7   8      276.03      251.52     73.89 o
   0   7   8       44.85       19.66     15.30 o
   1   7   8       28.28       27.73     17.12 o
   2   7   8      290.62      237.30     53.11 o
   3   7   8      244.65      248.98     40.09 o
   4   7   8      160.95      178.05     34.27 o
   5   7   8       81.13       75.29     23.76 o
   6   7   8        0.46        4.83      9.73 o
  -1   8   8      102.82       90.71     21.30 o
   0   8   8       55.65       33.77     19.39 o
   1   8   8      115.16       98.76     34.64 o
   2   8   8      336.78      293.52     75.01 o
   3   8   8       81.03       91.57     25.75 o
   4   8   8        6.28        9.08      7.56 o
   5   8   8      101.09       97.87     27.52 o
   6   8   8       56.91       44.93     20.99 o
   0   9   8       75.64      114.62     34.63 o
   1   9   8        0.47        3.14     15.47 o
   2   9   8        0.03        1.81     10.91 o
   3   9   8        6.68        2.63      4.56 o
   4   9   8       44.86       51.85     20.83 o
   5   9   8       73.65      109.15     31.68 o
   2  10   8       81.83       93.63     39.11 o
   0  -5   9       74.41       66.85     29.56 o
   1  -5   9      124.53      111.98     35.91 o
   2  -5   9       27.40       10.27     11.26 o
  -1  -4   9      180.38      219.71     48.29 o
   0  -4   9        4.95       26.82     18.67 o
   1  -4   9        1.37       -7.01      6.76 o
   2  -4   9      103.36      128.35     35.32 o
   3  -4   9      158.63      189.62     44.86 o
   4  -4   9      299.20      326.41     59.04 o
  -2  -3   9       16.21       17.42     16.46 o
  -1  -3   9        4.34       27.23     18.25 o
   0  -3   9       28.13       21.73      8.52 o
   1  -3   9      101.62      115.21     34.91 o
   2  -3   9      331.94      363.56     62.41 o
   3  -3   9        4.96       -8.76      6.84 o
   4  -3   9        1.03       -4.01      7.16 o
   5  -3   9      113.93      124.00     36.77 o
  -3  -2   9       52.04       43.62     21.50 o
  -2  -2   9        4.35        4.24     10.14 o
  -1  -2   9      169.16      169.16     42.62 o
   0  -2   9      455.64      508.14     71.18 o
   1  -2   9       10.01       18.67     16.89 o
   2  -2   9       36.77       28.90     18.33 o
   3  -2   9       76.32       85.57     33.55 o
   4  -2   9      224.04      250.49     54.79 o
   5  -2   9      562.78      551.98     76.20 o
  -3  -1   9       54.25       46.14     19.01 o
  -2  -1   9       36.65       37.43     16.64 o
  -1  -1   9        0.04        7.56      7.21 o
   0  -1   9      107.53      104.23     32.20 o
   1  -1   9       31.69       45.91     24.36 o
   2  -1   9      369.99      419.34     71.92 o
   3  -1   9      504.58      530.74     76.28 o
   4  -1   9        4.79       -2.93     14.37 o
   5  -1   9       36.54       55.90     17.35 o
   6  -1   9       20.50       22.87     11.80 o
  -3   0   9       58.06       56.58     28.87 o
  -2   0   9       58.69       44.17     19.82 o
  -1   0   9        3.34        5.22      6.81 o
   0   0   9      277.91      324.81     62.15 o
   1   0   9      205.30      206.79     33.12 o
   2   0   9        2.30        3.53     13.90 o
   3   0   9       45.35       24.22     17.41 o
   4   0   9        3.03        2.48      3.39 o
   5   0   9      187.38      188.77     30.34 o
   6   0   9      356.44      382.26     45.40 o
  -3   1   9       18.26       14.38     14.01 o
  -2   1   9       68.06       64.21     18.10 o
  -1   1   9        7.71       27.20     14.93 o
   0   1   9        1.95       25.16     18.11 o
   1   1   9       39.75       50.50     20.29 o
   2   1   9        0.27        3.52      7.99 o
   3   1   9      327.13      330.56     58.80 o
   4   1   9      101.14       90.11     19.96 o
   5   1   9       13.77       31.65     13.87 o
   6   1   9      119.60      125.38     26.06 o
  -3   2   9       18.00       13.09     10.10 o
  -2   2   9       39.18       31.74     12.11 o
  -1   2   9        6.24        2.58      5.95 o
   0   2   9       49.80       62.58     12.51 o
   1   2   9      398.49      442.87     31.06 o
   2   2   9      191.89      156.31     33.60 o
   3   2   9      177.07      200.14     44.33 o
   4   2   9      122.25       95.09     30.02 o
   5   2   9        6.30        2.66     15.40 o
   6   2   9      295.99      283.35     40.39 o
   7   2   9       82.02       84.69     36.62 o
  -3   3   9        5.92      -17.50     16.91 o
  -2   3   9       32.13       30.12      8.54 o
  -1   3   9       40.93       33.73      8.19 o
   0   3   9       42.03       41.70      9.50 o
   1   3   9       17.41       21.51      5.44 o
   2   3   9        1.38        1.99      4.10 o
   3   3   9       20.54       38.11     17.38 o
   4   3   9      200.57      187.02     42.09 o
   5   3   9        4.77       10.10      7.98 o
   6   3   9       52.76       57.32     23.62 o
   7   3   9       42.23       48.27     22.74 o
  -3   4   9       21.99       10.31     10.46 o
  -2   4   9      150.50      150.40     21.77 o
  -1   4   9       24.33       36.18      9.55 o
   0   4   9        0.01        0.31      3.04 o
   1   4   9       64.06       63.66     11.07 o
   2   4   9      115.84      133.74     23.69 o
   3   4   9       86.60       79.78     25.54 o
   4   4   9       53.45       66.34     24.08 o
   5   4   9       16.84       -3.93     16.49 o
   6   4   9        1.72       -3.43      5.07 o
   7   4   9       75.64       66.08     26.90 o
  -2   5   9        0.55        3.59      3.58 o
  -1   5   9       16.05       14.18      7.69 o
   0   5   9       14.56        3.42      4.87 o
   1   5   9      112.60      135.30     16.68 o
   2   5   9        0.38        9.89     17.96 o
   3   5   9       11.72        5.80      8.92 o
   4   5   9       22.56       20.13     14.74 o
   5   5   9       32.90       23.71     15.33 o
   6   5   9       15.45        6.46     17.34 o
  -2   6   9        4.25        1.54      6.10 o
  -1   6   9       41.65       53.03     12.04 o
   0   6   9       14.65       -3.38      6.29 o
   1   6   9        3.72        0.88      8.02 o
   2   6   9        5.08       17.10     12.74 o
   3   6   9       13.95       16.71      4.36 o
   4   6   9      167.22      183.61     27.10 o
   5   6   9       52.44       54.57     13.40 o
   6   6   9        4.55        2.41      7.22 o
  -1   7   9        9.51        2.17      3.28 o
   0   7   9        3.50      -14.58     10.08 o
   1   7   9       14.27        7.15      8.27 o
   2   7   9       93.73      120.46     24.48 o
   3   7   9        0.39        1.24      7.44 o
   4   7   9        0.57       -8.97     10.07 o
   5   7   9        1.06      -15.09     12.03 o
   6   7   9        4.91        4.24     10.71 o
   0   8   9       14.65        6.83      9.06 o
   1   8   9        0.07       -1.65      4.16 o
   2   8   9       26.46       69.80     33.68 o
   3   8   9        0.32      -11.82     11.35 o
   4   8   9        0.96        0.33      9.28 o
   5   8   9       49.79       72.86     23.73 o
   1   9   9        1.83        5.46     18.40 o
   2   9   9        0.89       21.96     21.65 o
   3   9   9        0.55       -8.64     10.80 o
   4   9   9        4.89       -8.60      8.30 o
   0  -3  10        2.02       -7.69     13.94 o
   1  -3  10        4.46       -2.40     12.77 o
   2  -3  10        1.94       10.38     18.23 o
   3  -3  10       15.44       27.48     23.22 o
  -1  -2  10        2.00      -14.18     17.27 o
   0  -2  10        0.06       10.14      9.53 o
   1  -2  10        5.29       10.15     13.73 o
   2  -2  10       20.33       34.43     12.12 o
   3  -2  10       93.40      124.85     38.12 o
   4  -2  10        5.95        6.90      9.07 o
  -2  -1  10        1.51      -25.20     22.07 o
  -1  -1  10        0.69       -5.29     14.96 o
   0  -1  10       19.72       27.21     21.27 o
   1  -1  10       20.94       31.25     18.98 o
   2  -1  10       11.45       28.60     27.35 o
   3  -1  10        3.88      115.98     48.12 o
   4  -1  10       53.62       59.43     28.44 o
   5  -1  10        0.48       -1.95     15.73 o
  -2   0  10        4.16        5.94     11.39 o
  -1   0  10        1.03        0.35      5.86 o
   0   0  10       17.22       36.22     23.09 o
   1   0  10       39.04       69.54     29.31 o
   2   0  10       34.76       36.38     13.38 o
   3   0  10       37.95       43.28     24.05 o
   4   0  10       15.68       23.72     19.83 o
   5   0  10       11.42       24.79     20.48 o
  -2   1  10        4.70       25.97     10.27 o
  -1   1  10       59.71       62.37     18.15 o
   0   1  10        2.48       -3.67      6.85 o
   1   1  10        0.78      -10.85      7.23 o
   2   1  10        1.29       -3.84      7.58 o
   3   1  10       12.31        4.75     11.24 o
   4   1  10       42.07       38.60     23.86 o
   5   1  10      124.22      132.77     37.84 o
   6   1  10       17.34       25.31     20.63 o
  -2   2  10       10.12        7.60      6.10 o
  -1   2  10        4.77       11.02      4.94 o
   0   2  10       20.36       19.62      9.96 o
   1   2  10       40.71       55.21     13.93 o
   2   2  10      125.58      135.56     37.65 o
   3   2  10        5.37       23.72     13.24 o
   4   2  10       49.01       54.62     23.50 o
   5   2  10        7.40       18.87     14.34 o
   6   2  10        7.92        6.19      7.89 o
  -2   3  10        9.20        4.00      7.32 o
  -1   3  10        0.19        0.48      7.00 o
   0   3  10       37.18       48.94     10.83 o
   1   3  10       12.25        8.35      7.98 o
   2   3  10        0.77       13.36      9.87 o
   3   3  10       74.65       61.31     23.54 o
   4   3  10      115.48      117.23     36.96 o
   5   3  10       43.68       38.62     19.62 o
   6   3  10       22.26       35.12     20.27 o
  -2   4  10       14.10        7.07      7.23 o
  -1   4  10        4.75        1.44      3.66 o
   0   4  10       26.55       26.90      6.67 o
   1   4  10       42.71       54.23     16.96 o
   2   4  10        1.27       19.67     14.23 o
   3   4  10      152.33      135.41     37.24 o
   4   4  10        3.43        3.07      6.54 o
   5   4  10       13.06       12.94     16.79 o
   6   4  10        5.31        2.74      6.62 o
  -1   5  10       25.96       14.12      4.81 o
   0   5  10        1.05        1.13      3.14 o
   1   5  10        0.07        5.85      8.80 o
   2   5  10        3.98        7.47     15.65 o
   3   5  10       32.55       54.06     22.58 o
   4   5  10       48.22       40.36     19.83 o
   5   5  10       13.33       20.22     14.70 o
   6   5  10       37.31       55.70     27.58 o
  -1   6  10       13.81       22.60      8.18 o
   0   6  10       19.59       23.99      8.05 o
   1   6  10       17.74        9.49      8.46 o
   2   6  10       26.93       24.35     25.23 o
   3   6  10        6.05       12.69     14.86 o
   4   6  10        1.95       -4.69      8.51 o
   5   6  10       23.88       18.69     17.40 o
   0   7  10        5.14        0.16     12.86 o
   1   7  10        1.65        6.24      7.06 o
   2   7  10       13.86       51.41     18.69 o
   3   7  10        0.04      -11.47     14.20 o
   4   7  10        0.47        9.70     13.45 o
   5   7  10       46.46       43.36     16.14 o
   1   8  10       11.31        8.48      5.89 o
   2   8  10       17.18       24.71     13.83 o
   3   8  10       18.24       15.18     14.23 o
   4   8  10        7.00       -0.15     11.52 o
   0  -1  11       52.00       49.73     27.28 o
   1  -1  11        0.02       15.42     17.13 o
   2  -1  11        5.36       20.00     20.78 o
   3  -1  11       76.19       70.47     32.41 o
   0   0  11        3.45       26.29     20.40 o
   1   0  11       31.24       54.15     35.85 o
   2   0  11        2.00       19.09     20.51 o
   3   0  11      101.45      116.09     27.39 o
   4   0  11        0.49        9.29     13.60 o
  -1   1  11        2.59        8.21      6.75 o
   0   1  11        3.77       27.66     43.52 o
   1   1  11       53.00       48.45     17.33 o
   2   1  11       15.33       26.71     19.61 o
   3   1  11        0.61        6.72      8.56 o
   4   1  11       34.95       21.55      9.58 o
   5   1  11        1.76       -1.46     10.84 o
  -1   2  11        5.55        7.25      6.83 o
   0   2  11        0.81       -2.38      3.35 o
   1   2  11       29.29       26.16     19.42 o
   2   2  11        0.22        4.72      6.44 o
   3   2  11        4.23       15.90      5.68 o
   4   2  11      158.59      173.50     47.19 o
   5   2  11        0.16        4.50     14.38 o
  -1   3  11       41.55       22.08      8.91 o
   0   3  11        7.75       31.56     22.94 o
   1   3  11      102.17      119.07     36.80 o
   2   3  11       91.76      111.22     38.53 o
   3   3  11       15.65       29.71     21.46 o
   4   3  11      167.54      154.55     41.92 o
   5   3  11       31.62       39.69     24.36 o
   0   4  11        0.41       12.12     16.87 o
   1   4  11       21.12       13.87      9.83 o
   2   4  11       42.11       57.41     24.85 o
   3   4  11        1.34        7.77     16.20 o
   4   4  11       60.10       72.25     28.71 o
   5   4  11       78.04      108.90     33.87 o
   0   5  11       19.18       32.59     13.47 o
   1   5  11       26.00       13.54     10.57 o
   2   5  11      136.51      124.19     37.98 o
   3   5  11        5.30        5.36      6.58 o
   4   5  11       17.28       20.38     19.54 o
   5   5  11       63.06       56.88     25.53 o
   1   6  11        1.20        9.12      9.65 o
   2   6  11       73.29      120.82     32.89 o
   3   6  11        5.71        5.28      7.45 o
   4   6  11        6.75       14.09     11.98 o
   2   2  12       95.49       99.82     35.83 o
   2   3  12      142.18      176.85     48.91 o
 
